# Supplementary material for: trans-Bis[1,3-bis­(2-methoxy­phen­yl)triazenido]dimethano­lcadmium(II)
Source: Acta Crystallogr Sect E Struct Rep Online. 2009 Feb 28;65(Pt 3):m351. doi: 10.1107/S160053680900676X (PMC2968540; doi:10.1107/S160053680900676X)
Supplement: Supplementary file 1 [file e-65-0m351-sup1.cif]

##############################################################################
###                                                                        ###
###        Electronic paper (Acta Crystallographica Section E)             ###
###                                                                        ###
##############################################################################
#                                                                            #
# This CIF contains the data in a paper accepted for publication in Acta     #
# Crystallographica Section E. It conforms to the requirements of Notes      #
# for Authors for Section E, and has been peer reviewed under the auspices   #
# of the IUCr Commission on Journals.                                        #
#                                                                            #
# Full details of the Crystallographic Information File format               #
# are given in the paper "The Crystallographic Information File (CIF):       #
# a New Standard Archive File for Crystallography" by S. R. Hall, F. H.      #
# Allen and I. D. Brown [Acta Cryst. (1991), A47, 655-685].                  #
#                                                                            #
# The current version of the core CIF dictionary is obtainable from          #
# ftp://ftp.iucr.org/pub/cif_core.dic. The current version number is 2.4.    #
#                                                                            #
# Software is freely available for graphical display of the structure(s) in  #
# this CIF.  For information consult the CIF home page http://www.iucr.org/  #
# cif/home.html                                                              #
#                                                                            #
# This file may be used for bona fide research purposes within the           #
# scientific community so long as proper attribution is given to the journal # 
# article from which it was obtained.                                        #
#                                                                            #
##############################################################################
                                             
data_I
_audit_creation_method     SHELXL-97
_chemical_name_systematic
;
<i>trans</i>-Bis[1,3-bis(2-methoxyphenyl)triazenido]dimethanolcadmium(II)
;
_chemical_name_common     ?
_chemical_formula_moiety     'C30 H36 Cd N6 O6'
_chemical_formula_sum     'C30 H36 Cd N6 O6'
_chemical_formula_iupac     '[Cd (C14 H14 N3 O2)2 (C H4 O)2]'
_chemical_formula_weight     689.05
_chemical_melting_point     ?
_symmetry_cell_setting     Orthorhombic
_symmetry_space_group_name_H-M     'P 21 21 21'
_symmetry_space_group_name_Hall     'P 2ac 2ab'
loop_
    _symmetry_equiv_pos_as_xyz
    'x, y, z'
    '-x+1/2, -y, z+1/2'
    '-x, y+1/2, -z+1/2'
    'x+1/2, -y+1/2, -z'
_cell_length_a     11.0333(10)
_cell_length_b     13.1892(12)
_cell_length_c     21.4784(17)
_cell_angle_alpha     90.00
_cell_angle_beta     90.00
_cell_angle_gamma     90.00
_cell_volume     3125.5(5)
_cell_formula_units_Z     4
_cell_measurement_reflns_used     6454
_cell_measurement_theta_min     2.41
_cell_measurement_theta_max     28.35
_cell_measurement_temperature     100(2)
_exptl_crystal_description     prism
_exptl_crystal_colour     red
_exptl_crystal_size_max     0.50
_exptl_crystal_size_mid     0.40
_exptl_crystal_size_min     0.30
_exptl_crystal_density_diffrn     1.464
_exptl_crystal_density_meas     ?
_exptl_crystal_density_method     'not measured'
_exptl_crystal_F_000     1416
_exptl_absorpt_coefficient_mu     0.750
_exptl_absorpt_correction_type     multi-scan
_exptl_absorpt_process_details     '(SADABS; Sheldrick, 1996)'
_exptl_absorpt_correction_T_min     0.693
_exptl_absorpt_correction_T_max     0.806
_exptl_special_details
;
;
_diffrn_ambient_temperature     100(2)
_diffrn_radiation_type     MoK\a
_diffrn_radiation_wavelength     0.71073
_diffrn_radiation_source     'fine-focus sealed tube'
_diffrn_radiation_monochromator     graphite
_diffrn_measurement_device_type     'Bruker SMART APEXII CCD area-detector'
_diffrn_measurement_method     \w
_diffrn_detector_area_resol_mean     ?
_diffrn_reflns_number     40482
_diffrn_reflns_av_R_equivalents     0.0411
_diffrn_reflns_av_sigmaI/netI     0.0354
_diffrn_reflns_theta_min     1.81
_diffrn_reflns_theta_max     29.99
_diffrn_reflns_theta_full     29.99
_diffrn_measured_fraction_theta_max     0.993
_diffrn_measured_fraction_theta_full     0.993
_diffrn_reflns_limit_h_min     -15
_diffrn_reflns_limit_h_max     15
_diffrn_reflns_limit_k_min     -18
_diffrn_reflns_limit_k_max     18
_diffrn_reflns_limit_l_min     -30
_diffrn_reflns_limit_l_max     30
_diffrn_standards_number     0
_diffrn_standards_interval_count     ?
_diffrn_standards_interval_time     ?
_diffrn_standards_decay_%     0
_refine_special_details
;
Refinement of <i>F</i>^2^ against ALL reflections. The weighted <i>R</i>-factor
<i>wR</i> and goodness of fit <i>S</i> are based on <i>F</i>^2^, conventional
<i>R</i>-factors <i>R</i> are based on <i>F</i>, with <i>F</i> set to zero for
negative <i>F</i>^2^. The threshold expression of <i>F</i>^2^ >
\s(<i>F</i>^2^) is used only for calculating <i>R</i>-factors(gt) <i>etc</i>.
and is not relevant to the choice of reflections for refinement.
<i>R</i>-factors based on <i>F</i>^2^ are statistically about twice as large
as those based on <i>F</i>, and <i>R</i>- factors based on ALL data will be
even larger.
;
_reflns_number_total     9074
_reflns_number_gt     8503
_reflns_threshold_expression     I>2\s(I)
_refine_ls_structure_factor_coef     Fsqd
_refine_ls_matrix_type     full
_refine_ls_R_factor_all     0.0585
_refine_ls_R_factor_gt     0.0546
_refine_ls_wR_factor_gt     0.1295
_refine_ls_wR_factor_ref     0.1319
_refine_ls_goodness_of_fit_ref     1.066
_refine_ls_restrained_S_all     1.067
_refine_ls_number_reflns     9074
_refine_ls_number_parameters     394
_refine_ls_number_restraints     2
_refine_ls_hydrogen_treatment     constr
_refine_ls_weighting_scheme     calc
_refine_ls_weighting_details
         'calc w=1/[\s^2^(Fo^2^)+(0.0582P)^2^+7.7532P] where P=(Fo^2^+2Fc^2^)/3'
_atom_sites_solution_hydrogens     difmap
_atom_sites_solution_primary     direct
_atom_sites_solution_secondary     difmap
_refine_ls_shift/su_max     0.001
_refine_ls_shift/su_mean     0.000
_refine_diff_density_max     2.654
_refine_diff_density_min     -2.092
_refine_ls_extinction_method     none
_refine_ls_extinction_coef     ?
_refine_ls_abs_structure_details     'Flack (1983), 4009 Friedel pairs'
_refine_ls_abs_structure_Flack     0.04(3)
loop_
    _atom_type_symbol
    _atom_type_description
    _atom_type_scat_dispersion_real
    _atom_type_scat_dispersion_imag
    _atom_type_scat_source
    'C' 'C' 0.0033 0.0016
                         'International Tables Vol C Tables 4.2.6.8 and 6.1.1.4'
    'H' 'H' 0.0000 0.0000
                         'International Tables Vol C Tables 4.2.6.8 and 6.1.1.4'
    'N' 'N' 0.0061 0.0033
                         'International Tables Vol C Tables 4.2.6.8 and 6.1.1.4'
    'O' 'O' 0.0106 0.0060
                         'International Tables Vol C Tables 4.2.6.8 and 6.1.1.4'
    'Cd' 'Cd' -0.8075 1.2024
                         'International Tables Vol C Tables 4.2.6.8 and 6.1.1.4'
_computing_data_collection     'APEX2 (Bruker, 2007)'
_computing_cell_refinement     'SAINT (Bruker, 2007)'
_computing_data_reduction     'SAINT (Bruker, 2007)'
_computing_structure_solution     'SHELXS97 (Sheldrick, 2008)'
_computing_structure_refinement     'SHELXL97 (Sheldrick, 2008)'
_computing_molecular_graphics     'SHELXTL (Sheldrick, 2008)'
_computing_publication_material     'SHELXTL (Sheldrick, 2008)'
loop_
    _atom_site_type_symbol
    _atom_site_label
    _atom_site_fract_x
    _atom_site_fract_y
    _atom_site_fract_z
    _atom_site_U_iso_or_equiv
    _atom_site_adp_type
    _atom_site_calc_flag
    _atom_site_refinement_flags
    _atom_site_occupancy
    _atom_site_disorder_assembly
    _atom_site_disorder_group
    Cd Cd1 0.51781(3) 0.91405(2) 0.161135(15) 0.02659(8) Uani d . 1 A .
    O O1 0.4292(3) 1.0353(2) 0.23583(15) 0.0268(6) Uani d . 1 A .
    O O2 0.3751(4) 0.6433(4) 0.03403(18) 0.0480(10) Uani d . 1 A .
    O O3 0.3595(3) 0.9780(3) 0.07339(16) 0.0324(7) Uani d . 1 A .
    O O4 0.8882(3) 0.8905(3) 0.2077(2) 0.0440(10) Uani d . 1 A .
    O O5 0.5567(4) 0.7740(3) 0.1042(2) 0.0455(10) Uani d D 1 . .
    H H5O 0.4832 0.7428 0.1054 0.068 Uiso d R 1 A .
    O O6 0.6498(3) 0.8632(4) 0.2391(2) 0.0489(11) Uani d . 1 . .
    H H6O 0.7195 0.8896 0.2305 0.073 Uiso d R 1 A .
    N N1 0.3595(3) 0.8468(3) 0.21076(16) 0.0205(6) Uani d . 1 . .
    N N2 0.2922(3) 0.7694(3) 0.19269(17) 0.0232(7) Uani d . 1 A .
    N N3 0.3298(3) 0.7260(3) 0.14246(17) 0.0257(7) Uani d . 1 . .
    N N4 0.5715(3) 1.0479(3) 0.10768(17) 0.0229(7) Uani d . 1 . .
    N N5 0.6843(3) 1.0783(3) 0.11376(15) 0.0234(6) Uani d . 1 A .
    N N6 0.7468(3) 1.0152(3) 0.14575(17) 0.0234(7) Uani d . 1 . .
    C C1 0.3554(4) 0.9904(3) 0.28023(19) 0.0222(7) Uani d . 1 . .
    C C2 0.3200(4) 0.8898(3) 0.2670(2) 0.0231(8) Uani d . 1 A .
    C C3 0.2489(4) 0.8391(4) 0.3104(2) 0.0270(8) Uani d . 1 . .
    H H3A 0.2279 0.7701 0.3036 0.032 Uiso calc R 1 A .
    C C4 0.2081(5) 0.8886(4) 0.3639(2) 0.0337(10) Uani d . 1 A .
    H H4A 0.1579 0.8537 0.3928 0.040 Uiso calc R 1 . .
    C C5 0.2404(5) 0.9878(4) 0.3750(2) 0.0361(11) Uani d . 1 . .
    H H5A 0.2107 1.0215 0.4109 0.043 Uiso calc R 1 A .
    C C6 0.3162(4) 1.0390(4) 0.3338(2) 0.0320(9) Uani d . 1 A .
    H H6A 0.3407 1.1067 0.3422 0.038 Uiso calc R 1 . .
    C C7 0.2556(4) 0.6430(3) 0.1242(2) 0.0277(9) Uani d . 1 A .
    C C8 0.2825(5) 0.5977(4) 0.0674(2) 0.0376(11) Uani d . 1 . .
    C C9 0.2153(6) 0.5154(5) 0.0456(3) 0.0469(14) Uani d . 1 A .
    H H9A 0.2344 0.4852 0.0066 0.056 Uiso calc R 1 . .
    C C10 0.1206(6) 0.4780(5) 0.0811(3) 0.0523(16) Uani d . 1 . .
    H H10A 0.0740 0.4226 0.0661 0.063 Uiso calc R 1 A .
    C C11 0.0932(6) 0.5205(4) 0.1384(3) 0.0455(13) Uani d . 1 A .
    H H11A 0.0286 0.4946 0.1629 0.055 Uiso calc R 1 . .
    C C12 0.1629(4) 0.6025(3) 0.1594(3) 0.0352(10) Uani d . 1 . .
    H H12A 0.1459 0.6309 0.1991 0.042 Uiso calc R 1 A .
    C C13 0.4891(7) 1.1271(4) 0.2534(3) 0.0533(17) Uani d . 1 . .
    H H13A 0.4285 1.1796 0.2619 0.080 Uiso calc R 1 A .
    H H13B 0.5420 1.1494 0.2194 0.080 Uiso calc R 1 . .
    H H13C 0.5377 1.1151 0.2908 0.080 Uiso calc R 1 . .
    C C14 0.4088(7) 0.5967(7) -0.0236(3) 0.069(2) Uani d . 1 . .
    H H14A 0.4676 0.6398 -0.0452 0.104 Uiso calc R 1 A .
    H H14B 0.3367 0.5881 -0.0497 0.104 Uiso calc R 1 . .
    H H14C 0.4452 0.5303 -0.0153 0.104 Uiso calc R 1 . .
    C C15 0.4934(4) 1.1159(3) 0.07856(18) 0.0234(8) Uani d . 1 A .
    C C16 0.3771(4) 1.0781(4) 0.06114(19) 0.0276(8) Uani d . 1 . .
    C C17 0.2928(4) 1.1424(4) 0.0334(2) 0.0309(9) Uani d . 1 A .
    H H17A 0.2156 1.1169 0.0218 0.037 Uiso calc R 1 . .
    C C18 0.3205(4) 1.2424(4) 0.0228(2) 0.0330(10) Uani d . 1 . .
    H H18A 0.2620 1.2854 0.0039 0.040 Uiso calc R 1 A .
    C C19 0.4324(4) 1.2816(4) 0.0393(2) 0.0328(10) Uani d . 1 A .
    H H19A 0.4511 1.3508 0.0316 0.039 Uiso calc R 1 . .
    C C20 0.5178(4) 1.2176(3) 0.06748(19) 0.0273(8) Uani d . 1 . .
    H H20A 0.5943 1.2445 0.0793 0.033 Uiso calc R 1 A .
    C C21 0.8696(3) 1.0449(3) 0.1529(2) 0.0230(8) Uani d . 1 A .
    C C22 0.9429(4) 0.9784(4) 0.1876(2) 0.0287(9) Uani d . 1 . .
    C C23 1.0637(4) 1.0021(5) 0.1995(3) 0.0418(13) Uani d . 1 A .
    H H23A 1.1120 0.9581 0.2242 0.050 Uiso calc R 1 . .
    C C24 1.1133(4) 1.0911(5) 0.1749(2) 0.0365(10) Uani d . 1 . .
    H H24A 1.1956 1.1078 0.1830 0.044 Uiso calc R 1 A .
    C C25 1.0437(4) 1.1540(4) 0.1393(2) 0.0328(10) Uani d . 1 A .
    H H25A 1.0783 1.2136 0.1220 0.039 Uiso calc R 1 . .
    C C26 0.9219(4) 1.1314(3) 0.1281(2) 0.0250(8) Uani d . 1 . .
    H H26A 0.8745 1.1757 0.1031 0.030 Uiso calc R 1 A .
    C C27 0.2458(5) 0.9342(5) 0.0562(2) 0.0404(12) Uani d . 1 . .
    H H27A 0.2482 0.8608 0.0635 0.061 Uiso calc R 1 A .
    H H27B 0.2301 0.9473 0.0121 0.061 Uiso calc R 1 . .
    H H27C 0.1810 0.9644 0.0814 0.061 Uiso calc R 1 . .
    C C28 0.9622(5) 0.8102(5) 0.2272(4) 0.0603(19) Uani d . 1 . .
    H H28A 0.9137 0.7482 0.2305 0.090 Uiso calc R 1 A .
    H H28B 0.9972 0.8264 0.2680 0.090 Uiso calc R 1 . .
    H H28C 1.0275 0.8000 0.1969 0.090 Uiso calc R 1 . .
    C C29 0.6093(11) 0.7716(10) 0.0456(4) 0.064(3) Uiso d PD 0.70 A 1
    H H29A 0.6073 0.7021 0.0295 0.096 Uiso calc PR 0.70 A 1
    H H29B 0.6935 0.7946 0.0485 0.096 Uiso calc PR 0.70 A 1
    H H29C 0.5642 0.8163 0.0175 0.096 Uiso calc PR 0.70 A 1
    C C29' 0.566(3) 0.808(3) 0.0417(7) 0.077(8) Uiso d PD 0.30 A 2
    H H29D 0.5572 0.7501 0.0134 0.116 Uiso calc PR 0.30 A 2
    H H29E 0.6451 0.8398 0.0352 0.116 Uiso calc PR 0.30 A 2
    H H29F 0.5017 0.8574 0.0333 0.116 Uiso calc PR 0.30 A 2
    C C30 0.6405(5) 0.8652(5) 0.3049(3) 0.0467(13) Uani d . 1 A .
    H H30A 0.7028 0.8212 0.3230 0.070 Uiso calc R 1 . .
    H H30B 0.5601 0.8411 0.3175 0.070 Uiso calc R 1 . .
    H H30C 0.6522 0.9348 0.3198 0.070 Uiso calc R 1 . .
loop_
    _atom_site_aniso_label
    _atom_site_aniso_U_11
    _atom_site_aniso_U_22
    _atom_site_aniso_U_33
    _atom_site_aniso_U_12
    _atom_site_aniso_U_13
    _atom_site_aniso_U_23
    Cd1 0.02329(12) 0.02162(12) 0.03485(14) 0.00110(11) 0.00678(12) -0.00016(12)
    O1 0.0261(15) 0.0220(14) 0.0323(16) -0.0034(12) 0.0021(12) -0.0064(12)
    O2 0.048(2) 0.061(3) 0.0348(19) -0.006(2) 0.0054(17) -0.0208(18)
    O3 0.0271(16) 0.0336(18) 0.0366(18) -0.0081(13) -0.0058(14) 0.0037(14)
    O4 0.0236(16) 0.038(2) 0.070(3) 0.0085(14) 0.0058(16) 0.0222(18)
    O5 0.0288(18) 0.0344(19) 0.073(3) -0.0035(15) 0.0166(18) -0.0148(19)
    O6 0.0204(17) 0.061(3) 0.065(3) -0.0055(17) -0.0038(17) 0.032(2)
    N1 0.0189(15) 0.0203(15) 0.0224(15) -0.0018(12) -0.0004(12) -0.0030(12)
    N2 0.0208(16) 0.0201(16) 0.0285(17) 0.0002(13) -0.0048(13) -0.0031(13)
    N3 0.0211(16) 0.0265(18) 0.0294(17) 0.0019(13) -0.0018(13) -0.0039(14)
    N4 0.0150(15) 0.0250(16) 0.0288(17) -0.0040(12) 0.0019(13) 0.0020(13)
    N5 0.0177(14) 0.0298(17) 0.0227(15) 0.0007(14) 0.0019(11) -0.0016(15)
    N6 0.0159(14) 0.0253(17) 0.0291(18) 0.0024(12) 0.0017(12) -0.0001(13)
    C1 0.0201(18) 0.0230(19) 0.0234(18) 0.0004(14) -0.0040(14) -0.0028(15)
    C2 0.0174(17) 0.026(2) 0.0260(19) 0.0011(14) -0.0030(14) -0.0051(15)
    C3 0.0225(19) 0.030(2) 0.028(2) 0.0003(16) -0.0046(16) 0.0017(17)
    C4 0.033(2) 0.045(3) 0.0239(19) -0.0050(19) 0.0011(17) -0.0019(18)
    C5 0.040(3) 0.039(3) 0.029(2) 0.000(2) 0.0004(19) -0.012(2)
    C6 0.029(2) 0.033(2) 0.034(2) -0.0015(16) -0.0003(19) -0.009(2)
    C7 0.027(2) 0.0216(19) 0.034(2) 0.0015(15) -0.0083(17) -0.0071(16)
    C8 0.039(2) 0.035(3) 0.039(2) -0.001(2) -0.0045(19) -0.010(2)
    C9 0.058(4) 0.040(3) 0.042(3) 0.005(3) -0.014(3) -0.017(2)
    C10 0.058(4) 0.038(3) 0.060(4) -0.008(3) -0.014(3) -0.019(3)
    C11 0.040(3) 0.037(3) 0.059(3) -0.008(2) -0.007(2) -0.010(2)
    C12 0.035(2) 0.023(2) 0.048(3) -0.0033(15) -0.003(2) -0.015(2)
    C13 0.067(4) 0.039(3) 0.054(3) -0.027(3) 0.022(3) -0.019(2)
    C14 0.071(5) 0.088(6) 0.049(3) -0.009(4) 0.011(3) -0.039(4)
    C15 0.0172(19) 0.0297(18) 0.0232(16) 0.0001(14) 0.0050(14) 0.0005(13)
    C16 0.0228(18) 0.034(2) 0.0262(18) 0.0000(18) 0.0023(14) -0.0011(19)
    C17 0.023(2) 0.044(3) 0.025(2) -0.0029(18) -0.0042(16) 0.0062(18)
    C18 0.022(2) 0.043(3) 0.034(2) 0.0020(19) -0.0067(17) 0.010(2)
    C19 0.028(2) 0.034(2) 0.036(2) -0.0033(18) -0.0043(18) 0.0115(19)
    C20 0.0176(16) 0.033(2) 0.0311(19) 0.0018(17) 0.0027(16) 0.0057(16)
    C21 0.0144(15) 0.0309(19) 0.0237(19) 0.0040(14) 0.0040(14) -0.0017(15)
    C22 0.0186(18) 0.034(2) 0.034(2) 0.0083(16) 0.0056(16) 0.0106(18)
    C23 0.017(2) 0.062(4) 0.047(3) 0.008(2) -0.0005(19) 0.019(3)
    C24 0.0221(19) 0.051(3) 0.037(2) 0.000(2) -0.0034(15) 0.005(2)
    C25 0.019(2) 0.041(3) 0.038(2) 0.0002(17) 0.0052(16) 0.0045(19)
    C26 0.024(2) 0.027(2) 0.0243(19) 0.0000(16) 0.0000(15) 0.0013(15)
    C27 0.036(2) 0.053(4) 0.033(2) -0.013(2) -0.0098(19) 0.003(2)
    C28 0.029(3) 0.044(3) 0.107(6) 0.008(2) 0.004(3) 0.025(3)
    C30 0.031(3) 0.056(4) 0.052(3) -0.004(2) -0.008(2) 0.003(3)
_geom_special_details
;
All e.s.d.'s (except the e.s.d. in the dihedral angle between two l.s. planes)
are estimated using the full covariance matrix. The cell e.s.d.'s are taken
into account individually in the estimation of e.s.d.'s in distances, angles
and torsion angles; correlations between e.s.d.'s in cell parameters are only
used when they are defined by crystal symmetry. An approximate (isotropic)
treatment of cell e.s.d.'s is used for estimating e.s.d.'s involving l.s.
planes.
;
loop_
    _geom_bond_atom_site_label_1
    _geom_bond_atom_site_label_2
    _geom_bond_site_symmetry_2
    _geom_bond_distance
    _geom_bond_publ_flag
    Cd1 N4 . 2.188(4) n
    Cd1 N1 . 2.230(3) n
    Cd1 O5 . 2.257(4) n
    Cd1 O6 . 2.318(4) n
    Cd1 O1 . 2.467(3) n
    Cd1 O3 . 2.704(3) n
    O1 C1 . 1.387(5) ?
    O1 C13 . 1.430(6) ?
    O2 C8 . 1.385(7) ?
    O2 C14 . 1.430(7) ?
    O3 C16 . 1.360(6) ?
    O3 C27 . 1.430(6) ?
    O4 C22 . 1.377(6) ?
    O4 C28 . 1.401(6) ?
    O5 C29 . 1.386(8) ?
    O5 C29' . 1.419(10) ?
    O5 H5O . 0.91 ?
    O6 C30 . 1.418(8) ?
    O6 H6O . 0.86 ?
    N1 N2 . 1.321(5) ?
    N1 C2 . 1.404(5) ?
    N2 N3 . 1.289(5) ?
    N3 C7 . 1.423(6) ?
    N4 N5 . 1.313(5) ?
    N4 C15 . 1.392(5) ?
    N5 N6 . 1.281(5) ?
    N6 C21 . 1.419(5) ?
    C1 C6 . 1.386(6) ?
    C1 C2 . 1.412(6) ?
    C2 C3 . 1.390(6) ?
    C3 C4 . 1.397(7) ?
    C3 H3A . 0.9500 ?
    C4 C5 . 1.376(8) ?
    C4 H4A . 0.9500 ?
    C5 C6 . 1.393(7) ?
    C5 H5A . 0.9500 ?
    C6 H6A . 0.9500 ?
    C7 C12 . 1.379(7) ?
    C7 C8 . 1.391(7) ?
    C8 C9 . 1.396(8) ?
    C9 C10 . 1.385(10) ?
    C9 H9A . 0.9500 ?
    C10 C11 . 1.385(9) ?
    C10 H10A . 0.9500 ?
    C11 C12 . 1.402(7) ?
    C11 H11A . 0.9500 ?
    C12 H12A . 0.9500 ?
    C13 H13A . 0.9800 ?
    C13 H13B . 0.9800 ?
    C13 H13C . 0.9800 ?
    C14 H14A . 0.9800 ?
    C14 H14B . 0.9800 ?
    C14 H14C . 0.9800 ?
    C15 C20 . 1.389(6) ?
    C15 C16 . 1.426(6) ?
    C16 C17 . 1.393(7) ?
    C17 C18 . 1.373(7) ?
    C17 H17A . 0.9500 ?
    C18 C19 . 1.385(7) ?
    C18 H18A . 0.9500 ?
    C19 C20 . 1.402(6) ?
    C19 H19A . 0.9500 ?
    C20 H20A . 0.9500 ?
    C21 C26 . 1.385(6) ?
    C21 C22 . 1.406(6) ?
    C22 C23 . 1.392(7) ?
    C23 C24 . 1.399(8) ?
    C23 H23A . 0.9500 ?
    C24 C25 . 1.365(7) ?
    C24 H24A . 0.9500 ?
    C25 C26 . 1.397(6) ?
    C25 H25A . 0.9500 ?
    C26 H26A . 0.9500 ?
    C27 H27A . 0.9800 ?
    C27 H27B . 0.9800 ?
    C27 H27C . 0.9800 ?
    C28 H28A . 0.9800 ?
    C28 H28B . 0.9800 ?
    C28 H28C . 0.9800 ?
    C29 H29A . 0.9800 ?
    C29 H29B . 0.9800 ?
    C29 H29C . 0.9800 ?
    C29' H29D . 0.9800 ?
    C29' H29E . 0.9800 ?
    C29' H29F . 0.9800 ?
    C30 H30A . 0.9800 ?
    C30 H30B . 0.9800 ?
    C30 H30C . 0.9800 ?
loop_
    _geom_angle_atom_site_label_1
    _geom_angle_atom_site_label_2
    _geom_angle_atom_site_label_3
    _geom_angle_site_symmetry_1
    _geom_angle_site_symmetry_3
    _geom_angle
    _geom_angle_publ_flag
    N4 Cd1 N1 . . 141.63(13) ?
    N4 Cd1 O5 . . 108.95(13) ?
    N1 Cd1 O5 . . 94.72(13) ?
    N4 Cd1 O6 . . 116.27(14) ?
    N1 Cd1 O6 . . 91.80(13) ?
    O5 Cd1 O6 . . 92.01(18) ?
    N4 Cd1 O1 . . 85.74(12) ?
    N1 Cd1 O1 . . 68.68(12) ?
    O5 Cd1 O1 . . 163.40(12) ?
    O6 Cd1 O1 . . 88.09(15) ?
    N4 Cd1 O3 . . 63.74(12) ?
    N1 Cd1 O3 . . 87.22(12) ?
    O5 Cd1 O3 . . 90.02(14) ?
    O6 Cd1 O3 . . 177.81(15) ?
    O1 Cd1 O3 . . 89.73(11) ?
    C1 O1 C13 . . 116.8(4) ?
    C1 O1 Cd1 . . 113.8(2) ?
    C13 O1 Cd1 . . 122.5(3) ?
    C8 O2 C14 . . 116.9(5) ?
    C16 O3 C27 . . 117.9(4) ?
    C16 O3 Cd1 . . 110.2(2) ?
    C27 O3 Cd1 . . 128.3(3) ?
    C22 O4 C28 . . 118.4(4) ?
    C29 O5 Cd1 . . 126.2(6) ?
    C29' O5 Cd1 . . 105.5(15) ?
    C29 O5 H5O . . 112.8 ?
    C29' O5 H5O . . 103.4 ?
    Cd1 O5 H5O . . 100.7 ?
    C30 O6 Cd1 . . 132.0(4) ?
    C30 O6 H6O . . 105.7 ?
    Cd1 O6 H6O . . 106.7 ?
    N2 N1 C2 . . 113.0(3) ?
    N2 N1 Cd1 . . 127.4(3) ?
    C2 N1 Cd1 . . 119.6(3) ?
    N3 N2 N1 . . 114.1(4) ?
    N2 N3 C7 . . 112.7(4) ?
    N5 N4 C15 . . 115.7(4) ?
    N5 N4 Cd1 . . 116.8(3) ?
    C15 N4 Cd1 . . 126.0(3) ?
    N6 N5 N4 . . 111.4(4) ?
    N5 N6 C21 . . 113.1(4) ?
    C6 C1 O1 . . 123.8(4) ?
    C6 C1 C2 . . 121.0(4) ?
    O1 C1 C2 . . 115.2(4) ?
    C3 C2 N1 . . 123.9(4) ?
    C3 C2 C1 . . 118.3(4) ?
    N1 C2 C1 . . 117.8(4) ?
    C2 C3 C4 . . 120.5(4) ?
    C2 C3 H3A . . 119.7 ?
    C4 C3 H3A . . 119.7 ?
    C5 C4 C3 . . 120.2(5) ?
    C5 C4 H4A . . 119.9 ?
    C3 C4 H4A . . 119.9 ?
    C4 C5 C6 . . 120.5(5) ?
    C4 C5 H5A . . 119.8 ?
    C6 C5 H5A . . 119.8 ?
    C1 C6 C5 . . 119.3(4) ?
    C1 C6 H6A . . 120.3 ?
    C5 C6 H6A . . 120.3 ?
    C12 C7 C8 . . 118.2(4) ?
    C12 C7 N3 . . 125.0(4) ?
    C8 C7 N3 . . 116.7(4) ?
    O2 C8 C7 . . 115.1(5) ?
    O2 C8 C9 . . 123.8(5) ?
    C7 C8 C9 . . 121.0(5) ?
    C10 C9 C8 . . 119.5(5) ?
    C10 C9 H9A . . 120.2 ?
    C8 C9 H9A . . 120.2 ?
    C11 C10 C9 . . 120.7(5) ?
    C11 C10 H10A . . 119.7 ?
    C9 C10 H10A . . 119.7 ?
    C10 C11 C12 . . 118.6(6) ?
    C10 C11 H11A . . 120.7 ?
    C12 C11 H11A . . 120.7 ?
    C7 C12 C11 . . 121.9(5) ?
    C7 C12 H12A . . 119.0 ?
    C11 C12 H12A . . 119.0 ?
    O1 C13 H13A . . 109.5 ?
    O1 C13 H13B . . 109.5 ?
    H13A C13 H13B . . 109.5 ?
    O1 C13 H13C . . 109.5 ?
    H13A C13 H13C . . 109.5 ?
    H13B C13 H13C . . 109.5 ?
    O2 C14 H14A . . 109.5 ?
    O2 C14 H14B . . 109.5 ?
    H14A C14 H14B . . 109.5 ?
    O2 C14 H14C . . 109.5 ?
    H14A C14 H14C . . 109.5 ?
    H14B C14 H14C . . 109.5 ?
    C20 C15 N4 . . 125.4(4) ?
    C20 C15 C16 . . 117.8(4) ?
    N4 C15 C16 . . 116.7(4) ?
    O3 C16 C17 . . 125.4(4) ?
    O3 C16 C15 . . 114.7(4) ?
    C17 C16 C15 . . 120.0(4) ?
    C18 C17 C16 . . 120.5(4) ?
    C18 C17 H17A . . 119.7 ?
    C16 C17 H17A . . 119.7 ?
    C17 C18 C19 . . 121.0(4) ?
    C17 C18 H18A . . 119.5 ?
    C19 C18 H18A . . 119.5 ?
    C18 C19 C20 . . 119.0(4) ?
    C18 C19 H19A . . 120.5 ?
    C20 C19 H19A . . 120.5 ?
    C15 C20 C19 . . 121.7(4) ?
    C15 C20 H20A . . 119.2 ?
    C19 C20 H20A . . 119.2 ?
    C26 C21 C22 . . 118.5(4) ?
    C26 C21 N6 . . 125.7(4) ?
    C22 C21 N6 . . 115.7(4) ?
    O4 C22 C23 . . 123.4(4) ?
    O4 C22 C21 . . 116.1(4) ?
    C23 C22 C21 . . 120.5(5) ?
    C22 C23 C24 . . 119.6(5) ?
    C22 C23 H23A . . 120.2 ?
    C24 C23 H23A . . 120.2 ?
    C25 C24 C23 . . 120.1(4) ?
    C25 C24 H24A . . 120.0 ?
    C23 C24 H24A . . 120.0 ?
    C24 C25 C26 . . 120.5(5) ?
    C24 C25 H25A . . 119.7 ?
    C26 C25 H25A . . 119.7 ?
    C21 C26 C25 . . 120.7(4) ?
    C21 C26 H26A . . 119.6 ?
    C25 C26 H26A . . 119.6 ?
    O3 C27 H27A . . 109.5 ?
    O3 C27 H27B . . 109.5 ?
    H27A C27 H27B . . 109.5 ?
    O3 C27 H27C . . 109.5 ?
    H27A C27 H27C . . 109.5 ?
    H27B C27 H27C . . 109.5 ?
    O4 C28 H28A . . 109.5 ?
    O4 C28 H28B . . 109.5 ?
    H28A C28 H28B . . 109.5 ?
    O4 C28 H28C . . 109.5 ?
    H28A C28 H28C . . 109.5 ?
    H28B C28 H28C . . 109.5 ?
    O5 C29 H29A . . 109.5 ?
    O5 C29 H29B . . 109.5 ?
    O5 C29 H29C . . 109.5 ?
    O5 C29' H29D . . 109.5 ?
    O5 C29' H29E . . 109.5 ?
    H29D C29' H29E . . 109.5 ?
    O5 C29' H29F . . 109.5 ?
    H29D C29' H29F . . 109.5 ?
    H29E C29' H29F . . 109.5 ?
    O6 C30 H30A . . 109.5 ?
    O6 C30 H30B . . 109.5 ?
    H30A C30 H30B . . 109.5 ?
    O6 C30 H30C . . 109.5 ?
    H30A C30 H30C . . 109.5 ?
    H30B C30 H30C . . 109.5 ?
loop_
    _geom_torsion_atom_site_label_1
    _geom_torsion_atom_site_label_2
    _geom_torsion_atom_site_label_3
    _geom_torsion_atom_site_label_4
    _geom_torsion_site_symmetry_1
    _geom_torsion_site_symmetry_2
    _geom_torsion_site_symmetry_3
    _geom_torsion_site_symmetry_4
    _geom_torsion
    _geom_torsion_publ_flag
    N4 Cd1 O1 C1 . . . . 168.6(3) ?
    N1 Cd1 O1 C1 . . . . 17.8(3) ?
    O5 Cd1 O1 C1 . . . . 15.7(7) ?
    O6 Cd1 O1 C1 . . . . -74.9(3) ?
    O3 Cd1 O1 C1 . . . . 104.9(3) ?
    N4 Cd1 O1 C13 . . . . -41.5(4) ?
    N1 Cd1 O1 C13 . . . . 167.7(4) ?
    O5 Cd1 O1 C13 . . . . 165.7(6) ?
    O6 Cd1 O1 C13 . . . . 75.1(4) ?
    O3 Cd1 O1 C13 . . . . -105.1(4) ?
    N4 Cd1 O3 C16 . . . . -23.7(3) ?
    N1 Cd1 O3 C16 . . . . 130.4(3) ?
    O5 Cd1 O3 C16 . . . . -134.9(3) ?
    O1 Cd1 O3 C16 . . . . 61.7(3) ?
    N4 Cd1 O3 C27 . . . . 178.4(4) ?
    N1 Cd1 O3 C27 . . . . -27.5(4) ?
    O5 Cd1 O3 C27 . . . . 67.2(4) ?
    O1 Cd1 O3 C27 . . . . -96.2(4) ?
    N4 Cd1 O5 C29 . . . . 1.8(8) ?
    N1 Cd1 O5 C29 . . . . 151.1(7) ?
    O6 Cd1 O5 C29 . . . . -116.9(7) ?
    O1 Cd1 O5 C29 . . . . 153.0(8) ?
    O3 Cd1 O5 C29 . . . . 63.9(7) ?
    N4 Cd1 O5 C29' . . . . -19.7(16) ?
    N1 Cd1 O5 C29' . . . . 129.6(16) ?
    O6 Cd1 O5 C29' . . . . -138.4(16) ?
    O1 Cd1 O5 C29' . . . . 131.5(16) ?
    O3 Cd1 O5 C29' . . . . 42.4(16) ?
    N4 Cd1 O6 C30 . . . . 110.3(5) ?
    N1 Cd1 O6 C30 . . . . -42.6(5) ?
    O5 Cd1 O6 C30 . . . . -137.4(5) ?
    O1 Cd1 O6 C30 . . . . 26.0(5) ?
    N4 Cd1 N1 N2 . . . . 107.2(4) ?
    O5 Cd1 N1 N2 . . . . -21.8(4) ?
    O6 Cd1 N1 N2 . . . . -113.9(4) ?
    O1 Cd1 N1 N2 . . . . 158.8(4) ?
    O3 Cd1 N1 N2 . . . . 68.0(3) ?
    N4 Cd1 N1 C2 . . . . -70.8(4) ?
    O5 Cd1 N1 C2 . . . . 160.2(3) ?
    O6 Cd1 N1 C2 . . . . 68.0(3) ?
    O1 Cd1 N1 C2 . . . . -19.2(3) ?
    O3 Cd1 N1 C2 . . . . -110.0(3) ?
    C2 N1 N2 N3 . . . . -177.3(3) ?
    Cd1 N1 N2 N3 . . . . 4.6(5) ?
    N1 N2 N3 C7 . . . . -180.0(4) ?
    N1 Cd1 N4 N5 . . . . 146.5(3) ?
    O5 Cd1 N4 N5 . . . . -88.5(3) ?
    O6 Cd1 N4 N5 . . . . 13.7(4) ?
    O1 Cd1 N4 N5 . . . . 99.4(3) ?
    O3 Cd1 N4 N5 . . . . -168.7(3) ?
    N1 Cd1 N4 C15 . . . . -19.0(5) ?
    O5 Cd1 N4 C15 . . . . 106.0(3) ?
    O6 Cd1 N4 C15 . . . . -151.9(3) ?
    O1 Cd1 N4 C15 . . . . -66.1(3) ?
    O3 Cd1 N4 C15 . . . . 25.7(3) ?
    C15 N4 N5 N6 . . . . 174.3(3) ?
    Cd1 N4 N5 N6 . . . . 7.2(4) ?
    N4 N5 N6 C21 . . . . 179.5(3) ?
    C13 O1 C1 C6 . . . . 14.6(7) ?
    Cd1 O1 C1 C6 . . . . 166.3(3) ?
    C13 O1 C1 C2 . . . . -166.3(5) ?
    Cd1 O1 C1 C2 . . . . -14.5(4) ?
    N2 N1 C2 C3 . . . . 21.6(6) ?
    Cd1 N1 C2 C3 . . . . -160.1(3) ?
    N2 N1 C2 C1 . . . . -158.8(4) ?
    Cd1 N1 C2 C1 . . . . 19.5(5) ?
    C6 C1 C2 C3 . . . . -2.7(6) ?
    O1 C1 C2 C3 . . . . 178.1(4) ?
    C6 C1 C2 N1 . . . . 177.6(4) ?
    O1 C1 C2 N1 . . . . -1.5(5) ?
    N1 C2 C3 C4 . . . . -176.8(4) ?
    C1 C2 C3 C4 . . . . 3.6(6) ?
    C2 C3 C4 C5 . . . . -1.5(7) ?
    C3 C4 C5 C6 . . . . -1.5(8) ?
    O1 C1 C6 C5 . . . . 178.9(4) ?
    C2 C1 C6 C5 . . . . -0.2(7) ?
    C4 C5 C6 C1 . . . . 2.3(8) ?
    N2 N3 C7 C12 . . . . -8.4(6) ?
    N2 N3 C7 C8 . . . . 174.1(4) ?
    C14 O2 C8 C7 . . . . 177.7(6) ?
    C14 O2 C8 C9 . . . . -5.4(9) ?
    C12 C7 C8 O2 . . . . 179.0(5) ?
    N3 C7 C8 O2 . . . . -3.3(7) ?
    C12 C7 C8 C9 . . . . 2.0(8) ?
    N3 C7 C8 C9 . . . . 179.6(5) ?
    O2 C8 C9 C10 . . . . -177.0(6) ?
    C7 C8 C9 C10 . . . . -0.2(9) ?
    C8 C9 C10 C11 . . . . -1.0(10) ?
    C9 C10 C11 C12 . . . . 0.3(10) ?
    C8 C7 C12 C11 . . . . -2.6(8) ?
    N3 C7 C12 C11 . . . . 180.0(5) ?
    C10 C11 C12 C7 . . . . 1.5(9) ?
    N5 N4 C15 C20 . . . . -13.8(6) ?
    Cd1 N4 C15 C20 . . . . 151.8(3) ?
    N5 N4 C15 C16 . . . . 168.8(4) ?
    Cd1 N4 C15 C16 . . . . -25.5(5) ?
    C27 O3 C16 C17 . . . . 0.5(7) ?
    Cd1 O3 C16 C17 . . . . -160.0(4) ?
    C27 O3 C16 C15 . . . . -179.0(4) ?
    Cd1 O3 C16 C15 . . . . 20.6(4) ?
    C20 C15 C16 O3 . . . . -179.9(4) ?
    N4 C15 C16 O3 . . . . -2.4(5) ?
    C20 C15 C16 C17 . . . . 0.6(6) ?
    N4 C15 C16 C17 . . . . 178.1(4) ?
    O3 C16 C17 C18 . . . . -179.6(4) ?
    C15 C16 C17 C18 . . . . -0.2(7) ?
    C16 C17 C18 C19 . . . . 0.0(8) ?
    C17 C18 C19 C20 . . . . -0.3(8) ?
    N4 C15 C20 C19 . . . . -178.2(4) ?
    C16 C15 C20 C19 . . . . -0.9(6) ?
    C18 C19 C20 C15 . . . . 0.8(7) ?
    N5 N6 C21 C26 . . . . -1.1(6) ?
    N5 N6 C21 C22 . . . . -179.9(4) ?
    C28 O4 C22 C23 . . . . -16.3(9) ?
    C28 O4 C22 C21 . . . . 163.1(6) ?
    C26 C21 C22 O4 . . . . -175.8(4) ?
    N6 C21 C22 O4 . . . . 3.1(6) ?
    C26 C21 C22 C23 . . . . 3.5(7) ?
    N6 C21 C22 C23 . . . . -177.6(5) ?
    O4 C22 C23 C24 . . . . 177.1(5) ?
    C21 C22 C23 C24 . . . . -2.2(8) ?
    C22 C23 C24 C25 . . . . -0.2(9) ?
    C23 C24 C25 C26 . . . . 1.3(8) ?
    C22 C21 C26 C25 . . . . -2.5(7) ?
    N6 C21 C26 C25 . . . . 178.7(4) ?
    C24 C25 C26 C21 . . . . 0.1(7) ?
loop_
    _geom_hbond_atom_site_label_D
    _geom_hbond_atom_site_label_H
    _geom_hbond_atom_site_label_A
    _geom_hbond_site_symmetry_A
    _geom_hbond_distance_DH
    _geom_hbond_distance_HA
    _geom_hbond_distance_DA
    _geom_hbond_angle_DHA
    _geom_hbond_publ_flag
    O5 H5O N3 . 0.91 1.88 2.710(6) 150 y
    O6 H6O O4 . 0.86 1.92 2.739(5) 157 y
    C23 H23A Cg1 1_655 0.95 2.82 3.655(6) 147 y
data_global
_journal_date_recd_electronic     2009-01-27
_journal_date_accepted     2009-02-24
_journal_name_full     'Acta Crystallographica, Section E'
_journal_year     2009
_journal_volume     65
_journal_issue      3
_journal_page_first     m351
_journal_page_last     m351
_journal_paper_category     QM
_journal_coeditor_code     SU2094
_publ_contact_author_name     'Mohammad Kazem Rofouei'
_publ_contact_author_address
;
Faculty of Chemistry, Tarbiat Moallem University, Tehran, Iran
;
_publ_contact_author_email     'rofouei_mk@yahoo.com'
_publ_contact_author_fax     ?
_publ_contact_author_phone     ?
_publ_section_title
;
<i>trans</i>-Bis[1,3-bis(2-methoxyphenyl)triazenido]dimethanolcadmium(II)
;
loop_
    _publ_author_name
    _publ_author_address
    'Rofouei, Mohammad Kazem'
;
Faculty of Chemistry, Tarbiat Moallem University, Tehran, Iran
;
    'Melardi, Mohammad Reza'
;
Department of Chemistry, Islamic Azad University, Karaj Branch, Karaj, Iran
;
    'Khalili Ghaydari, Hamid Reza'
;
Department of Chemistry, Islamic Azad University, Karaj Branch, Karaj, Iran
;
    'Barkhi, Mohammad'
;
Department of Chemistry, Islamic Azad University, Karaj Branch, Karaj, Iran
;
