# Supplementary material for: trans-Bis[1,3-bis­(2-methoxy­phen­yl)triazenido]dimethano­lcadmium(II)
Source: Acta Crystallogr Sect E Struct Rep Online. 2009 Feb 28;65(Pt 3):m351. doi: 10.1107/S160053680900676X (PMC2968540; doi:10.1107/S160053680900676X)
Supplement: Supplementary file 2 [file e-65-0m351-Isup2.hkl]

# 
# h,k,l, Fc-squared, Fo-squared, sigma(Fo-squared) and status flag 
# 
data_I
_shelx_title ' cdn3m in P2(1)2(1)2(1)' 
_shelx_refln_list_code          4 
_shelx_F_calc_maximum      228.64 
_exptl_crystal_F_000      1416.00 
_reflns_d_resolution_high  0.7110 
 
loop_ 
 _symmetry_equiv_pos_as_xyz 
 'x, y, z' 
 '-x+1/2, -y, z+1/2' 
 '-x, y+1/2, -z+1/2' 
 'x+1/2, -y+1/2, -z' 
 
_cell_length_a    11.0333 
_cell_length_b    13.1892 
_cell_length_c    21.4784 
_cell_angle_alpha  90.000 
_cell_angle_beta   90.000 
_cell_angle_gamma  90.000 
 
_shelx_F_squared_multiplier     1.000 
 
loop_ 
 _refln_index_h 
 _refln_index_k 
 _refln_index_l 
 _refln_F_squared_calc 
 _refln_F_squared_meas 
 _refln_F_squared_sigma 
 _refln_observed_status 
   2   0   0    10252.45    12352.14    370.00 o 
   4   0   0     4941.35     5599.47    208.59 o 
   6   0   0     3967.27     4620.89    132.32 o 
   8   0   0     4134.33     5089.27    153.06 o 
  10   0   0        3.67       -9.39     24.64 o 
  12   0   0      213.42      144.29     42.16 o 
  14   0   0       55.82       73.89     40.02 o 
   1   1   0     2468.28     2515.02     32.38 o 
   2   1   0      666.87      489.39     11.01 o 
   3   1   0    14049.03    16988.63    249.73 o 
   4   1   0     2066.52     2047.98     38.58 o 
   5   1   0     4821.97     6012.35    109.05 o 
   6   1   0     1854.61     1831.42     49.87 o 
   7   1   0     1905.46     2073.59     44.29 o 
   8   1   0     1166.67     1234.50     42.66 o 
   9   1   0     2722.54     2684.99     71.28 o 
  10   1   0      165.88      184.65     32.42 o 
  11   1   0     2032.30     2100.99     67.37 o 
  12   1   0       98.94       90.07     26.86 o 
  13   1   0     1955.26     1857.47     68.39 o 
  14   1   0      394.44      513.56     45.88 o 
  15   1   0      772.20      834.34     81.32 o 
   0   2   0    47490.12    50123.15    885.12 o 
   1   2   0    10948.28    12413.86    152.56 o 
   2   2   0      115.87      247.47      9.98 o 
   3   2   0     6339.23     6393.64     90.12 o 
   4   2   0      171.73      278.22     30.24 o 
   5   2   0     3185.58     3288.30     66.09 o 
   6   2   0       21.85       45.17     13.29 o 
   7   2   0     8978.12     9326.02    150.97 o 
   8   2   0     2418.10     3002.47     60.98 o 
   9   2   0       13.13       12.62     16.93 o 
  10   2   0       10.22       30.05     24.19 o 
  11   2   0        2.85      -12.78     20.66 o 
  12   2   0      110.12      124.05     28.71 o 
  13   2   0      162.05      180.25     33.22 o 
  14   2   0       56.63      -18.78     32.98 o 
  15   2   0       18.51        1.69     27.99 o 
   1   3   0     1715.13     2129.29     45.98 o 
   3   3   0     7102.63     6749.70     95.90 o 
   4   3   0       62.67       94.36     12.38 o 
   5   3   0     1020.52     1273.92     26.68 o 
   6   3   0     5939.34     5667.89     97.07 o 
   7   3   0      102.00       18.88     20.80 o 
   8   3   0     7173.33     7192.76    123.40 o 
   9   3   0      247.57      224.41     19.57 o 
  10   3   0     5675.05     5561.71    122.99 o 
  12   3   0     2252.96     1979.58     68.16 o 
  13   3   0        0.41       30.46     25.29 o 
  14   3   0     2407.03     2187.80     77.48 o 
  15   3   0       88.78      126.05     34.25 o 
   0   4   0     9241.71     8679.73    144.55 o 
   1   4   0     3284.50     4217.90    145.09 o 
   3   4   0    14199.97    13470.39    183.92 o 
   4   4   0     2078.36     2056.78     60.76 o 
   5   4   0    10518.84    11553.26    162.43 o 
   6   4   0     7436.05     6693.13    101.02 o 
   7   4   0    11162.26    12127.32    173.00 o 
   8   4   0     4892.43     3993.10     78.39 o 
   9   4   0     2152.03     2518.55     57.98 o 
  10   4   0     1247.05     1191.57     49.04 o 
  11   4   0      208.51      254.60     32.38 o 
  12   4   0        1.95       -2.76     22.59 o 
  13   4   0        2.67      -32.97     21.98 o 
  14   4   0       11.32        6.21     25.73 o 
  15   4   0      204.07      266.90     41.23 o 
   1   5   0      995.39      744.64     19.45 o 
   2   5   0      370.42      472.08     41.82 o 
   3   5   0     1436.92     1063.55     25.85 o 
   4   5   0     2687.12     2156.26     39.88 o 
   5   5   0       69.20       -6.54     32.66 o 
   6   5   0      250.51      375.36     33.13 o 
   7   5   0     2337.87     2140.79     43.13 o 
   8   5   0      641.10      738.30     31.09 o 
   9   5   0     2600.56     2216.44     54.25 o 
  10   5   0      985.00     1426.50     64.24 o 
  11   5   0     1092.65      984.19     50.78 o 
  12   5   0      502.34      623.03     44.20 o 
  13   5   0      757.41      653.16     47.28 o 
  14   5   0       21.80       41.32     28.15 o 
   0   6   0    11889.84    10003.96    248.68 o 
   1   6   0      704.45      875.98     34.34 o 
   2   6   0    14027.81    11833.11    163.85 o 
   4   6   0     7675.91     6396.60     96.51 o 
   5   6   0      158.08      268.38     21.28 o 
   6   6   0     9831.71     8890.12    131.86 o 
   7   6   0       38.96       30.93     11.46 o 
   8   6   0      409.18      400.72     25.76 o 
   9   6   0     1782.76     1699.63     47.71 o 
  10   6   0     4842.26     4438.23    106.05 o 
  11   6   0      153.39      170.52     36.83 o 
  12   6   0      116.32       60.92     32.50 o 
  13   6   0       62.33       46.02     26.76 o 
  14   6   0       95.26       95.70     39.23 o 
   1   7   0      247.78      239.82     34.92 o 
   2   7   0      113.86       87.58     35.67 o 
   3   7   0     2828.36     2671.09     58.20 o 
   4   7   0     1962.79     1610.72     58.50 o 
   5   7   0     3074.18     2792.22     51.60 o 
   6   7   0      846.45      769.59     33.01 o 
   7   7   0     8760.78     8176.75    125.53 o 
   8   7   0     4232.73     3847.56     70.18 o 
   9   7   0     1614.99     1569.47     47.07 o 
  10   7   0      908.36      791.29     36.62 o 
  11   7   0      996.06      928.37     49.74 o 
  12   7   0       67.61      117.94     28.73 o 
  13   7   0      638.61      679.80     49.05 o 
  14   7   0      382.06      345.57     41.68 o 
   0   8   0     4286.89     5597.76    567.89 o 
   1   8   0     9303.85     7685.38    125.37 o 
   2   8   0     3925.14     4069.86     74.69 o 
   3   8   0    12618.44    11602.21    183.35 o 
   4   8   0     1439.50     1787.98     74.83 o 
   5   8   0     3833.63     3577.43     63.20 o 
   6   8   0      169.67      154.16     15.87 o 
   7   8   0       17.80       -2.82     13.80 o 
   8   8   0       35.33       50.95     17.24 o 
   9   8   0      302.03      323.83     26.78 o 
  10   8   0      115.29      205.15     24.75 o 
  11   8   0      351.33      313.09     34.38 o 
  12   8   0        8.60       -5.96     23.48 o 
  13   8   0       27.70       -1.76     26.10 o 
  14   8   0       80.26       98.57     57.52 o 
   1   9   0      600.28      598.95     46.04 o 
   2   9   0       78.37       61.79     33.40 o 
   3   9   0      534.21      583.49     35.64 o 
   4   9   0     1764.81     1662.46     36.41 o 
   5   9   0      572.34      645.59     24.43 o 
   6   9   0      388.22      424.21     22.27 o 
   7   9   0       18.61       -1.03     12.48 o 
   8   9   0     3374.41     3082.85     91.25 o 
   9   9   0      286.18      477.64     30.75 o 
  10   9   0     3037.98     2768.47    111.26 o 
  11   9   0        3.19      114.01     49.97 o 
  12   9   0      610.20      454.14     50.02 o 
  13   9   0      179.94      274.31     45.54 o 
   0  10   0     2773.92     2814.26     99.85 o 
   1  10   0     4200.47     3795.80     86.52 o 
   2  10   0     3263.82     3709.32     72.38 o 
   3  10   0     7473.15     6886.89    119.84 o 
   4  10   0     2884.19     3275.23     79.94 o 
   5  10   0     3611.40     3524.84     73.87 o 
   6  10   0     1645.24     1545.71     44.61 o 
   7  10   0     1603.65     1599.02     46.90 o 
   8  10   0      665.68      740.05     61.64 o 
   9  10   0      808.28      797.71     44.93 o 
  10  10   0      658.47      684.97     44.00 o 
  11  10   0      348.41      272.04     57.83 o 
  12  10   0       42.68      108.80     35.00 o 
  13  10   0        1.82        0.54     31.97 o 
   1  11   0        6.51      -10.04     14.77 o 
   2  11   0       80.50       55.64     12.63 o 
   3  11   0      115.00      133.07     22.94 o 
   4  11   0       56.20       45.63     21.25 o 
   5  11   0     1673.60     1548.13     45.16 o 
   6  11   0        0.61       86.39     24.42 o 
   7  11   0     2669.13     2459.89    101.36 o 
   8  11   0      372.49      421.21     35.08 o 
   9  11   0      504.42      522.85     39.25 o 
  10  11   0      400.14      456.92     39.34 o 
  11  11   0     2602.32     2375.60     91.47 o 
  12  11   0      240.52      284.52     45.89 o 
   0  12   0     3121.17     2938.73    109.90 o 
   1  12   0        1.47      108.17     22.37 o 
   2  12   0     1558.60     1629.49     71.26 o 
   3  12   0       64.84      108.81     23.64 o 
   4  12   0     3584.42     3386.63     86.52 o 
   5  12   0      368.97      477.26     38.33 o 
   6  12   0     1765.77     1535.80     47.60 o 
   7  12   0      486.22      632.20     35.41 o 
   8  12   0     1380.98     1290.33     53.69 o 
   9  12   0        5.29       62.63     25.23 o 
  10  12   0       82.74       72.21     27.21 o 
  11  12   0      240.13      164.88     39.79 o 
   1  13   0        0.12      -29.71     18.56 o 
   2  13   0      101.24       54.64     30.15 o 
   3  13   0       56.29      119.29     25.42 o 
   4  13   0      121.89      189.33     28.45 o 
   5  13   0      611.87      599.54     41.53 o 
   6  13   0      748.45      657.15     52.33 o 
   7  13   0     1682.54     1620.17     67.35 o 
   8  13   0      464.56      619.44     62.91 o 
   9  13   0      128.18      103.33     32.72 o 
  10  13   0      212.61      208.20     43.40 o 
  11  13   0      387.30      378.65     61.28 o 
   0  14   0      484.11      697.72     93.22 o 
   1  14   0     4591.58     4289.07    160.47 o 
   2  14   0      117.00      192.61     31.30 o 
   3  14   0     2825.72     2701.41    109.28 o 
   4  14   0      409.60      359.21     36.13 o 
   5  14   0     1731.32     1733.04     63.46 o 
   6  14   0       31.47       57.01     25.66 o 
   7  14   0      880.67      909.32     51.40 o 
   8  14   0      199.75      242.59     57.54 o 
   9  14   0      479.94      476.71     61.86 o 
  10  14   0       79.87        1.89     31.56 o 
   1  15   0       22.90       25.59     26.90 o 
   2  15   0        2.10        6.67     22.02 o 
   3  15   0       74.04       61.24     31.40 o 
   4  15   0     1049.44     1047.91     62.78 o 
   5  15   0        6.59       55.79     25.89 o 
   6  15   0      886.19      791.86     50.63 o 
   7  15   0       26.13       58.06     27.16 o 
   8  15   0      266.48      294.70     56.15 o 
   9  15   0      102.14       56.47     35.23 o 
   0  16   0     2815.55     2403.46    222.96 o 
   1  16   0     1333.48     1256.52     65.46 o 
   2  16   0      758.82      947.82     54.76 o 
   3  16   0      886.25      913.69     76.71 o 
   4  16   0      425.10      384.97     63.09 o 
   5  16   0      294.54      435.14     51.85 o 
   6  16   0      295.19      294.45     37.81 o 
   7  16   0      385.24      388.71     49.74 o 
   1  17   0       95.34       93.68     45.34 o 
   2  17   0       12.54       11.52     26.29 o 
   3  17   0        1.16       11.24     26.13 o 
   4  17   0       13.47       31.96     27.71 o 
   5  17   0      478.00      393.83     48.70 o 
   6  17   0       50.87      109.05     32.53 o 
   0  18   0      966.69      987.62     84.98 o 
   1  18   0      106.11      238.43     52.03 o 
   2  18   0      990.96      862.75     57.78 o 
   3  18   0      115.07      152.63     33.77 o 
   1   0   1    42228.47    48244.45    875.17 o 
   3   0   1     1262.94     1446.18     28.86 o 
   4   0   1     7243.71     8377.77    152.19 o 
   5   0   1    27499.54    35022.64    510.69 o 
   6   0   1     4575.11     5350.78     90.67 o 
   7   0   1     8779.79    10734.46    226.67 o 
   8   0   1     2025.91     2273.34     61.34 o 
   9   0   1      155.27      188.34     25.10 o 
  10   0   1      268.11      273.73     29.81 o 
  11   0   1      575.74      636.37     41.95 o 
  12   0   1     1304.57     1337.40     55.88 o 
  13   0   1      580.88      617.70     45.92 o 
  14   0   1      656.08      700.39     50.64 o 
  15   0   1       60.15       79.39     31.83 o 
 -15   1   1      153.06      133.84     33.10 o 
 -14   1   1     1040.98     1118.99     70.48 o 
 -13   1   1      199.67      221.66     33.82 o 
 -12   1   1     1080.80     1108.57     54.73 o 
 -11   1   1     1196.23     1196.22     50.85 o 
 -10   1   1     2350.94     2517.78     87.20 o 
  -9   1   1     2164.63     2255.59     64.23 o 
  -8   1   1     2482.06     2794.67     70.11 o 
  -7   1   1     2814.04     3233.14     62.00 o 
  -6   1   1     7092.56     8541.92    134.97 o 
  -5   1   1     7734.38     8991.97    140.10 o 
  -4   1   1      979.52     1141.06     18.89 o 
  -3   1   1    18590.66    21699.07    323.64 o 
  -2   1   1     3770.18     4814.67     64.22 o 
  -1   1   1    13917.39    17219.38    181.97 o 
   0   1   1     1714.48     1685.21     24.31 o 
   1   1   1    13357.57    16580.55    192.76 o 
   2   1   1     4125.23     5219.21     64.60 o 
   3   1   1    19512.25    23142.51    323.97 o 
   4   1   1      878.53     1040.46     24.07 o 
   5   1   1     7709.90     8916.69    139.88 o 
   6   1   1     6886.73     8264.30    134.25 o 
   7   1   1     2815.49     3226.55     74.20 o 
   8   1   1     2594.03     2814.50     61.79 o 
   9   1   1     2151.05     2245.91     63.67 o 
  10   1   1     2240.43     2270.52     68.16 o 
  11   1   1     1188.93     1146.23     51.20 o 
  12   1   1     1066.97     1047.68     53.79 o 
  13   1   1      174.12      208.92     33.21 o 
  14   1   1     1020.02     1077.58     60.38 o 
  15   1   1      138.37      103.20     32.36 o 
 -15   2   1      170.56      141.45     35.57 o 
 -14   2   1      153.41      194.73     34.19 o 
 -13   2   1      334.94      370.02     39.30 o 
 -12   2   1      275.22      344.49     35.61 o 
 -11   2   1     1972.27     1905.77     64.88 o 
 -10   2   1      126.49      149.60     25.40 o 
  -9   2   1     1357.72     1391.08     39.54 o 
  -8   2   1     3395.98     3494.35     67.19 o 
  -7   2   1     2031.96     2359.49     51.28 o 
  -6   2   1     7614.28     8684.49    140.52 o 
  -5   2   1     3391.03     3875.68     60.45 o 
  -4   2   1     5060.04     5348.64     68.61 o 
  -3   2   1     6744.40     7768.21    118.47 o 
  -2   2   1     5456.25     6409.95     92.52 o 
  -1   2   1     8562.23     9406.76    113.25 o 
   0   2   1    18949.74    17708.77    252.85 o 
   1   2   1     7921.63     8782.69    122.45 o 
   2   2   1     5942.46     7030.45     93.01 o 
   3   2   1     6774.21     7790.62    108.17 o 
   4   2   1     4528.24     4779.22     74.16 o 
   5   2   1     3384.04     3860.09     68.02 o 
   6   2   1     7796.01     8878.54    157.01 o 
   7   2   1     2129.81     2560.08     52.04 o 
   8   2   1     3248.72     3224.31     65.68 o 
   9   2   1     1295.93     1238.23     46.34 o 
  10   2   1       76.52       77.21     21.80 o 
  11   2   1     1973.77     1976.95     65.04 o 
  12   2   1      305.85      309.67     35.62 o 
  13   2   1      346.10      290.18     36.57 o 
  14   2   1      148.89      136.43     31.68 o 
  15   2   1      161.74      161.53     51.47 o 
 -15   3   1      959.81      883.88     59.53 o 
 -14   3   1       16.02       58.01     27.31 o 
 -13   3   1     1308.00     1279.54     61.92 o 
 -12   3   1      306.41      369.63     41.61 o 
 -11   3   1     4078.68     4051.01    100.17 o 
 -10   3   1      103.03      202.34     27.78 o 
  -9   3   1     3299.99     3327.28     68.66 o 
  -8   3   1     1816.72     1871.85     45.41 o 
  -7   3   1     2584.59     2662.88     62.79 o 
  -6   3   1     1860.70     2152.90     39.73 o 
  -5   3   1     3064.29     3043.87     52.29 o 
  -4   3   1     6525.04     7262.19    104.64 o 
  -3   3   1     6270.38     6432.56     92.87 o 
  -2   3   1     6917.51     7007.96    100.46 o 
  -1   3   1     2063.03     2511.88     57.69 o 
   0   3   1     5098.95     5047.68     70.49 o 
   1   3   1     1980.48     2491.95     63.07 o 
   2   3   1     7550.90     7544.22    111.45 o 
   3   3   1     6431.25     6637.19     93.18 o 
   4   3   1     6483.96     7369.38    104.68 o 
   5   3   1     3393.96     3395.52     53.02 o 
   6   3   1     1786.21     2061.98     56.44 o 
   7   3   1     2622.87     2607.54     54.92 o 
   8   3   1     1885.14     1861.22     45.18 o 
   9   3   1     3257.27     3225.52     67.77 o 
  10   3   1      107.68      203.78     47.37 o 
  11   3   1     4142.23     3804.75    112.20 o 
  12   3   1      289.65      380.99     38.01 o 
  13   3   1     1283.08     1274.06     61.71 o 
  14   3   1       17.37      103.99     29.95 o 
  15   3   1      992.39      871.23     58.05 o 
 -15   4   1      579.29      541.28     50.04 o 
 -14   4   1      105.86      121.52     30.96 o 
 -13   4   1      378.60      323.02     38.30 o 
 -12   4   1      231.87      294.13     34.79 o 
 -11   4   1     1277.40     1290.73     52.91 o 
 -10   4   1      520.90      749.22     42.90 o 
  -9   4   1      852.76      912.39     32.82 o 
  -8   4   1     4386.83     4499.08     84.71 o 
  -7   4   1     3746.67     3482.64     59.25 o 
  -6   4   1     4593.54     5171.30     85.80 o 
  -5   4   1     4455.03     3992.30     63.37 o 
  -4   4   1     8631.29     9430.29    135.22 o 
  -3   4   1     6806.62     6021.64     88.04 o 
  -2   4   1    12726.42    12505.29    159.51 o 
  -1   4   1     7087.69     6444.55     88.41 o 
   1   4   1     6704.85     6085.08     97.77 o 
   2   4   1    13413.39    13137.35    191.74 o 
   3   4   1     6860.81     6104.73     88.30 o 
   4   4   1     9019.54     9757.00    135.61 o 
   5   4   1     4407.61     3803.62     62.74 o 
   6   4   1     4631.08     5190.69     81.27 o 
   7   4   1     3602.73     3229.32     66.63 o 
   8   4   1     4219.85     4301.60     84.01 o 
   9   4   1      829.04      862.08     33.07 o 
  10   4   1      606.50      793.51     44.56 o 
  11   4   1     1330.19     1262.78     52.38 o 
  12   4   1      234.05      275.32     34.48 o 
  13   4   1      356.02      345.31     39.21 o 
  14   4   1       93.57       38.49     28.54 o 
  15   4   1      559.63      487.69     47.87 o 
 -14   5   1      426.33      349.75     41.34 o 
 -13   5   1      290.70      297.34     36.97 o 
 -12   5   1      807.04      726.45     46.96 o 
 -11   5   1      319.25      396.18     36.86 o 
 -10   5   1     3304.08     2885.20     79.67 o 
  -9   5   1       82.77      169.15     20.33 o 
  -8   5   1     2276.57     2016.06     42.54 o 
  -7   5   1     1649.50     1457.49     34.06 o 
  -6   5   1     2597.70     2379.51     45.35 o 
  -5   5   1     6350.66     5864.16     89.50 o 
  -4   5   1     3931.70     3846.81     60.39 o 
  -3   5   1     6004.33     4671.74     71.12 o 
  -2   5   1     2296.41     2182.72     68.17 o 
  -1   5   1     1563.88     1527.17     28.04 o 
   0   5   1     1521.11     1816.61     81.95 o 
   1   5   1     1683.64     1639.02     42.46 o 
   2   5   1     2384.97     2296.09     48.08 o 
   3   5   1     5960.91     4668.90     71.23 o 
   4   5   1     3707.95     3532.68     59.60 o 
   5   5   1     6261.83     5767.25     89.11 o 
   6   5   1     2594.30     2330.99     66.94 o 
   7   5   1     1747.36     1506.27     34.63 o 
   8   5   1     2405.37     2082.98     50.67 o 
   9   5   1       53.79       94.73     23.45 o 
  10   5   1     3297.96     2960.77    136.93 o 
  11   5   1      372.06      413.54     39.99 o 
  12   5   1      828.25      734.85     47.38 o 
  13   5   1      285.84      293.73     36.49 o 
  14   5   1      400.47      337.86     40.62 o 
 -14   6   1      332.25      264.38     38.56 o 
 -13   6   1       19.23       -8.55     23.06 o 
 -12   6   1      469.45      399.72     38.15 o 
 -11   6   1      635.34      618.21     53.78 o 
 -10   6   1      788.90     1005.69     50.12 o 
  -9   6   1      580.14      700.42     39.52 o 
  -8   6   1     1677.06     1497.95     36.15 o 
  -7   6   1      212.98      299.99     18.47 o 
  -6   6   1      727.90      800.08     62.21 o 
  -5   6   1    10554.85     9687.72    140.15 o 
  -4   6   1     2360.79     2513.19     46.17 o 
  -3   6   1    17191.46    15266.95    211.20 o 
  -2   6   1      584.77      992.69     76.21 o 
  -1   6   1    21039.15    18559.58    246.32 o 
   0   6   1     1481.70     1361.36     71.29 o 
   1   6   1    20141.35    17855.12    271.68 o 
   2   6   1      645.95     1061.09     71.82 o 
   3   6   1    17322.69    15554.64    211.78 o 
   4   6   1     2543.54     2577.30     81.96 o 
   5   6   1    10573.15     9606.68    140.04 o 
   6   6   1      689.20      787.30     67.13 o 
   7   6   1      270.58      325.50     18.95 o 
   8   6   1     1700.09     1437.26     42.00 o 
   9   6   1      507.72      531.61     30.25 o 
  10   6   1      777.74     1046.45     48.43 o 
  11   6   1      611.73      615.09     42.77 o 
  12   6   1      433.67      350.16     37.90 o 
  13   6   1       16.93        4.64     24.20 o 
  14   6   1      337.16      242.19     37.45 o 
 -14   7   1      572.47      625.38     50.64 o 
 -13   7   1      364.40      263.21     36.09 o 
 -12   7   1     1187.21     1114.54     63.61 o 
 -11   7   1      712.75      666.49     53.25 o 
 -10   7   1      743.92      857.07     37.47 o 
  -9   7   1     3040.38     2683.09     65.11 o 
  -8   7   1     2179.43     2271.95     49.01 o 
  -7   7   1     1196.43     1143.77     31.61 o 
  -6   7   1     1274.21     1099.26     29.54 o 
  -5   7   1      653.43      663.22     36.07 o 
  -4   7   1     2395.79     2083.48     40.78 o 
  -3   7   1     4819.73     4511.04     71.55 o 
  -2   7   1     3324.39     2732.04     81.17 o 
  -1   7   1     5800.22     5187.45     88.66 o 
   0   7   1     1386.69     1243.28    218.25 o 
   1   7   1     5782.47     5319.17     88.88 o 
   2   7   1     3194.19     2637.24     84.97 o 
   3   7   1     4851.86     4519.52     71.90 o 
   4   7   1     2345.71     2038.13     52.00 o 
   5   7   1      611.58      627.29     23.87 o 
   6   7   1     1148.49     1033.59     33.63 o 
   7   7   1      986.53      924.64     56.49 o 
   8   7   1     2197.82     2220.09     55.99 o 
   9   7   1     3171.26     2905.35     66.46 o 
  10   7   1      686.61      723.48     42.56 o 
  11   7   1      712.78      744.56     45.04 o 
  12   7   1     1182.35     1186.30     56.87 o 
  13   7   1      395.39      348.95     48.51 o 
  14   7   1      569.00      579.46     49.72 o 
 -13   8   1      205.98      160.45     40.05 o 
 -12   8   1      112.27       64.72     28.09 o 
 -11   8   1      553.87      529.56     40.98 o 
 -10   8   1      975.50      908.17     42.29 o 
  -9   8   1      730.46      669.79     35.54 o 
  -8   8   1      131.97      144.14     18.06 o 
  -7   8   1      754.92      712.80     26.76 o 
  -6   8   1      690.97      743.44     27.00 o 
  -4   8   1     7522.30     7026.72    105.28 o 
  -3   8   1     3130.38     3303.56     90.84 o 
  -2   8   1     9746.71     8907.48    160.53 o 
  -1   8   1     1535.84     1610.12     98.93 o 
   0   8   1     9242.99     8455.99    156.65 o 
   1   8   1     1416.93     1505.70     86.14 o 
   2   8   1     9968.92     9003.25    144.67 o 
   3   8   1     3041.21     3380.16     80.60 o 
   4   8   1     7363.22     6793.86    105.25 o 
   6   8   1      879.72      840.69     27.24 o 
   7   8   1      623.28      660.82     27.22 o 
   8   8   1      168.60      201.65     22.97 o 
   9   8   1      718.91      672.95     34.68 o 
  10   8   1      924.71      900.12     58.33 o 
  11   8   1      595.44      596.29     42.64 o 
  12   8   1      120.95      100.48     28.56 o 
  13   8   1      194.80      134.98     33.07 o 
 -13   9   1      951.71      819.75     63.97 o 
 -12   9   1      117.61      169.28     37.13 o 
 -11   9   1     1402.03     1288.60     64.56 o 
 -10   9   1      174.88      252.85     30.18 o 
  -9   9   1     2872.81     2678.40     65.50 o 
  -8   9   1      239.00      327.82     22.92 o 
  -7   9   1      301.83      304.43     21.10 o 
  -6   9   1      519.04      502.90     23.76 o 
  -5   9   1     2188.25     2147.10     45.18 o 
  -4   9   1     3752.80     3468.41     70.30 o 
  -3   9   1      430.21      665.10     95.92 o 
  -2   9   1     2365.01     2220.56     49.15 o 
  -1   9   1      790.16      771.97     32.22 o 
   0   9   1     2097.31     1854.79     74.91 o 
   1   9   1      788.55      810.98     49.77 o 
   2   9   1     2337.52     2289.71     49.28 o 
   3   9   1      453.00      721.53     65.54 o 
   4   9   1     3788.17     3526.55     61.75 o 
   5   9   1     2311.29     2257.57     46.17 o 
   6   9   1      538.56      546.55     24.74 o 
   7   9   1      402.75      371.78     22.49 o 
   8   9   1      252.34      334.24     26.51 o 
   9   9   1     2951.69     2688.59     65.49 o 
  10   9   1      185.26      197.55     26.11 o 
  11   9   1     1376.73     1185.32     66.20 o 
  12   9   1      105.35      115.37     34.89 o 
  13   9   1      934.88      737.03     61.79 o 
 -13  10   1       76.76       25.81     33.47 o 
 -12  10   1      764.93      610.70     82.92 o 
 -11  10   1      420.08      355.28     44.64 o 
 -10  10   1      446.73      529.03     55.24 o 
  -9  10   1     1059.58     1039.88     57.49 o 
  -8  10   1     1108.01     1059.19     59.78 o 
  -7  10   1     1212.26     1121.05     38.98 o 
  -6  10   1      692.08      713.91     33.57 o 
  -5  10   1     2063.91     2138.03     52.45 o 
  -4  10   1     4784.26     4215.04     87.49 o 
  -3  10   1     3672.11     4058.81    104.77 o 
  -2  10   1     4859.61     4534.25     83.66 o 
  -1  10   1      457.22      616.54     53.28 o 
   0  10   1     3084.99     2838.49     70.89 o 
   1  10   1      411.81      597.00     43.37 o 
   2  10   1     4774.89     4460.88     83.86 o 
   3  10   1     3747.07     4063.13     79.06 o 
   4  10   1     4944.60     4372.86    129.02 o 
   5  10   1     1999.96     1987.65     51.91 o 
   6  10   1      731.42      756.38     34.14 o 
   7  10   1     1139.55     1105.09     43.04 o 
   8  10   1     1100.35     1090.05     46.70 o 
   9  10   1     1077.62     1085.82     49.88 o 
  10  10   1      440.66      518.48     39.79 o 
  11  10   1      416.69      383.76     46.06 o 
  12  10   1      814.56      687.18     60.68 o 
  13  10   1       77.73       42.80     34.03 o 
 -12  11   1      961.09      830.38     63.51 o 
 -11  11   1      172.25      328.52     47.18 o 
 -10  11   1     1020.16     1052.58     63.37 o 
  -9  11   1      245.18      245.49     31.90 o 
  -8  11   1      643.62      635.32     39.67 o 
  -7  11   1     1169.22     1245.64     43.17 o 
  -6  11   1     1517.20     1509.03     46.36 o 
  -5  11   1      652.14      677.26     33.26 o 
  -4  11   1     1330.52     1296.38     45.99 o 
  -3  11   1      444.67      476.73     25.78 o 
  -2  11   1      349.10      267.68     26.80 o 
  -1  11   1     1374.30     1388.21     47.25 o 
   0  11   1       42.81       63.85     22.75 o 
   1  11   1     1376.44     1328.54     46.52 o 
   2  11   1      329.55      288.48     33.24 o 
   3  11   1      503.08      451.34     27.80 o 
   4  11   1     1252.32     1159.43     50.45 o 
   5  11   1      687.20      723.67     33.28 o 
   6  11   1     1571.01     1600.66     47.44 o 
   7  11   1     1163.22     1213.73     42.52 o 
   8  11   1      528.42      474.97     36.96 o 
   9  11   1      239.68      229.53     30.84 o 
  10  11   1     1022.79     1003.72     66.57 o 
  11  11   1      170.24      247.62     43.67 o 
  12  11   1      912.76      936.70     67.27 o 
 -11  12   1       39.18       85.83     34.20 o 
 -10  12   1      324.41      413.70     41.01 o 
  -9  12   1      604.25      574.80     58.15 o 
  -8  12   1      298.30      397.02     35.31 o 
  -7  12   1     1383.10     1407.09     46.98 o 
  -6  12   1      436.21      524.57     31.98 o 
  -5  12   1     1651.22     1623.70     46.86 o 
  -4  12   1      319.80      396.51     33.75 o 
  -3  12   1     1526.45     1598.89     54.06 o 
  -2  12   1      511.70      683.17     41.10 o 
  -1  12   1     2045.12     1912.17     59.46 o 
   0  12   1      235.23      347.91     57.00 o 
   1  12   1     2042.92     1833.53     58.28 o 
   2  12   1      506.68      649.89     39.01 o 
   3  12   1     1531.55     1454.16     52.39 o 
   4  12   1      330.21      383.05     33.36 o 
   5  12   1     1554.75     1507.96     60.96 o 
   6  12   1      421.22      531.75     32.07 o 
   7  12   1     1374.36     1247.83     44.77 o 
   8  12   1      315.82      454.99     43.96 o 
   9  12   1      643.98      620.98     42.66 o 
  10  12   1      324.97      383.07     40.34 o 
  11  12   1       28.68       61.72     33.19 o 
 -11  13   1      429.07      355.90     58.92 o 
 -10  13   1      215.91      279.47     43.45 o 
  -9  13   1      250.22      272.03     67.42 o 
  -8  13   1      803.61      899.01     95.87 o 
  -7  13   1      366.95      395.98     44.73 o 
  -6  13   1     1083.25     1134.76     71.78 o 
  -5  13   1     1049.02     1080.25     49.92 o 
  -4  13   1      882.15      930.59     48.01 o 
  -3  13   1      689.85      680.29     47.87 o 
  -2  13   1     1913.85     1864.85     61.99 o 
  -1  13   1      716.20      647.25     40.79 o 
   0  13   1     1024.75     1023.45     46.91 o 
   1  13   1      663.98      615.34     40.51 o 
   2  13   1     1859.05     1795.19     76.90 o 
   3  13   1      774.70      758.30     43.67 o 
   4  13   1      830.04      846.54     46.15 o 
   5  13   1     1068.35     1095.89     51.11 o 
   6  13   1     1063.14     1030.60     82.26 o 
   7  13   1      368.91      425.53     37.61 o 
   8  13   1      743.46      790.32     70.46 o 
   9  13   1      219.84      240.59     39.75 o 
  10  13   1      253.54      341.14     45.30 o 
  11  13   1      436.28      347.77     61.77 o 
 -10  14   1      164.73      100.54     35.41 o 
  -9  14   1      161.08      152.55     37.39 o 
  -8  14   1      590.49      610.85     63.80 o 
  -7  14   1      591.61      648.81     62.10 o 
  -6  14   1      794.50      767.75     57.71 o 
  -5  14   1      477.59      583.53     54.05 o 
  -4  14   1     1499.54     1458.32     57.41 o 
  -3  14   1      244.98      300.90     34.41 o 
  -2  14   1     2375.64     2365.16     73.33 o 
  -1  14   1      593.53      611.24     50.05 o 
   0  14   1     3220.16     3209.43     88.32 o 
   1  14   1      570.13      647.51     43.16 o 
   2  14   1     2336.82     2286.30     72.68 o 
   3  14   1      204.38      281.71     33.68 o 
   4  14   1     1500.91     1398.16     56.57 o 
   5  14   1      459.20      470.14     42.80 o 
   6  14   1      830.15      853.91     60.09 o 
   7  14   1      640.08      657.20     45.44 o 
   8  14   1      604.81      584.00     52.55 o 
   9  14   1      179.92      172.62     37.82 o 
  10  14   1      179.24      174.63     40.11 o 
  -9  15   1      196.66      117.19     37.44 o 
  -8  15   1      130.71      128.55     57.10 o 
  -7  15   1      832.07      772.87     50.53 o 
  -6  15   1      373.79      379.35     39.82 o 
  -5  15   1      518.93      417.63     40.31 o 
  -4  15   1      423.44      386.00     38.34 o 
  -3  15   1      630.86      563.85     43.38 o 
  -2  15   1      762.73      769.66     48.24 o 
  -1  15   1      173.40      183.28     30.05 o 
   0  15   1      941.55      949.43     75.45 o 
   1  15   1      194.76      178.91     30.41 o 
   2  15   1      704.33      758.49     65.70 o 
   3  15   1      620.59      556.71     43.26 o 
   4  15   1      458.18      529.86     44.04 o 
   5  15   1      493.20      504.38     41.86 o 
   6  15   1      374.31      328.99     37.51 o 
   7  15   1      826.79      723.52     58.02 o 
   8  15   1      139.05      119.73     37.56 o 
   9  15   1      194.59      137.10     37.69 o 
  -7  16   1       86.45      104.52     36.91 o 
  -6  16   1      774.51      760.58     52.30 o 
  -5  16   1      566.42      494.93     44.05 o 
  -4  16   1      238.60      271.69     36.64 o 
  -3  16   1      518.51      565.62     45.19 o 
  -2  16   1     1190.78     1138.94     80.63 o 
  -1  16   1      959.02      863.37     89.52 o 
   0  16   1      645.75      621.04     46.80 o 
   1  16   1      954.45     1036.19     57.63 o 
   2  16   1     1197.16     1043.44     63.27 o 
   3  16   1      523.20      533.01     43.72 o 
   4  16   1      206.05      178.58     32.43 o 
   5  16   1      586.95      606.22     47.50 o 
   6  16   1      789.17      709.44     51.29 o 
   7  16   1       82.72       59.15     33.47 o 
  -6  17   1      275.66      348.73     41.52 o 
  -5  17   1      143.71      117.43     33.47 o 
  -4  17   1      101.58       73.26     29.99 o 
  -3  17   1      199.39      187.83     34.62 o 
  -2  17   1      190.40      180.04     34.53 o 
  -1  17   1      362.86      383.11     43.66 o 
   0  17   1        2.63       38.64     26.39 o 
   1  17   1      350.67      330.55     39.37 o 
   2  17   1      174.08      129.37     31.02 o 
   3  17   1      197.11      187.05     34.45 o 
   4  17   1       83.69      108.62     31.64 o 
   5  17   1      161.79       89.92     39.64 o 
   6  17   1      289.60      305.26     47.80 o 
  -3  18   1      533.87      495.05     48.07 o 
  -2  18   1       79.93      187.44     35.72 o 
  -1  18   1      650.39      548.50     48.27 o 
   0  18   1        0.95       94.41     31.03 o 
   1  18   1      634.62      682.72     98.07 o 
   2  18   1       73.82      135.70     33.55 o 
   3  18   1      566.53      465.25     47.06 o 
   0   0   2    23898.54    20357.38   1347.17 o 
   1   0   2      274.43      238.46      6.33 o 
   2   0   2    10811.36    12509.12    167.36 o 
   3   0   2     1349.13     1416.04     23.01 o 
   4   0   2      359.62      309.84     23.97 o 
   5   0   2    14973.95    17586.65    294.38 o 
   6   0   2     3921.65     4337.97     76.32 o 
   7   0   2     4869.64     5354.97     93.07 o 
   8   0   2      246.84      301.98     25.91 o 
   9   0   2     2019.25     2008.46     59.23 o 
  10   0   2      246.06      312.85     34.01 o 
  11   0   2     1541.09     1411.03     54.61 o 
  12   0   2       37.83      151.84     29.33 o 
  13   0   2     2154.15     2215.19     77.57 o 
  14   0   2        0.28       33.30     26.22 o 
  15   0   2      541.09      543.45     54.07 o 
 -15   1   2      138.28      114.68     34.28 o 
 -14   1   2      415.13      497.56     45.94 o 
 -13   1   2      331.46      366.01     39.51 o 
 -12   1   2       55.07      108.78     27.41 o 
 -11   1   2      818.13      854.11     46.33 o 
 -10   1   2      506.93      693.44     40.91 o 
  -9   1   2     2799.57     3034.28     85.02 o 
  -8   1   2     2610.54     2833.12     70.96 o 
  -7   1   2      578.58      615.39     23.19 o 
  -6   1   2     3000.61     3667.95     57.31 o 
  -5   1   2     2157.28     2294.61     40.14 o 
  -4   1   2     5813.41     6777.83     98.15 o 
  -3   1   2     1061.28     1006.54     19.91 o 
  -2   1   2    52278.34    60957.74    679.42 o 
  -1   1   2    13592.30    13031.76    161.93 o 
   0   1   2    47805.89    52262.08    563.27 o 
   1   1   2    13951.58    13445.09    175.46 o 
   2   1   2    51569.19    59119.51    865.90 o 
   3   1   2     1249.15     1180.07     23.25 o 
   4   1   2     5863.25     7099.54    109.16 o 
   5   1   2     2309.47     2533.54     50.76 o 
   6   1   2     2749.10     3308.02     63.50 o 
   7   1   2      539.10      665.98     30.62 o 
   8   1   2     2683.97     2910.85     59.07 o 
   9   1   2     2691.05     2961.27     76.73 o 
  10   1   2      555.72      837.48     43.76 o 
  11   1   2      744.45      722.78     57.70 o 
  12   1   2       50.16       65.07     25.49 o 
  13   1   2      324.91      401.28     42.20 o 
  14   1   2      404.60      441.56     53.48 o 
  15   1   2      133.07      136.08     35.78 o 
 -15   2   2       64.06       67.32     30.79 o 
 -14   2   2     1231.19     1340.19     64.18 o 
 -13   2   2      515.01      660.57     47.06 o 
 -12   2   2     1306.44     1210.38     56.26 o 
 -11   2   2      121.41      218.21     38.97 o 
 -10   2   2     2822.17     2954.93     78.94 o 
  -9   2   2      821.79     1119.17     44.60 o 
  -8   2   2     2307.09     2280.37     49.08 o 
  -7   2   2     5402.44     6239.82    106.70 o 
  -6   2   2     2242.65     2184.37     39.96 o 
  -5   2   2     3310.87     3781.34     59.98 o 
  -4   2   2     4090.62     4637.54     62.07 o 
  -3   2   2     7513.73     8962.36    122.52 o 
  -2   2   2    11739.86    12937.48    162.37 o 
  -1   2   2    16236.51    16175.66    219.68 o 
   0   2   2     7333.96     9307.28    124.29 o 
   1   2   2    16554.38    17002.70    203.22 o 
   2   2   2    12188.20    13398.69    193.70 o 
   3   2   2     7333.59     8756.27    133.92 o 
   4   2   2     3869.09     4439.91     67.42 o 
   5   2   2     3277.60     3872.62     67.67 o 
   6   2   2     2178.30     2199.51     45.91 o 
   7   2   2     5331.42     6216.75    106.34 o 
   8   2   2     2092.22     1972.13     46.43 o 
   9   2   2      775.76      987.40     42.34 o 
  10   2   2     2782.62     2817.19     77.81 o 
  11   2   2      139.09      294.78     32.60 o 
  12   2   2     1384.04     1380.36     61.58 o 
  13   2   2      496.36      572.45     45.07 o 
  14   2   2     1242.61     1274.52     64.91 o 
  15   2   2       47.44       48.97     29.34 o 
 -15   3   2       82.83      110.63     37.96 o 
 -14   3   2      260.86      299.84     39.20 o 
 -13   3   2       24.30       18.32     25.47 o 
 -12   3   2      182.78      202.62     31.42 o 
 -11   3   2       42.69       43.02     23.32 o 
 -10   3   2      796.77      832.70     44.39 o 
  -9   3   2     3379.36     3512.57     71.49 o 
  -8   3   2     1140.41     1265.93     35.36 o 
  -7   3   2     5553.42     5866.28     90.43 o 
  -6   3   2     2650.92     2726.79     48.26 o 
  -5   3   2     7763.17     8312.85    119.66 o 
  -4   3   2      592.27      613.89     24.63 o 
  -3   3   2    19406.63    20808.96    277.93 o 
  -2   3   2    12511.53    10534.48    132.28 o 
  -1   3   2    10028.05    10117.33    127.02 o 
   0   3   2      106.13       64.48      6.77 o 
   1   3   2    10143.98    10258.02    138.03 o 
   2   3   2    12563.33    10602.41    158.30 o 
   3   3   2    19539.07    20812.10    305.67 o 
   4   3   2      591.82      564.99     19.65 o 
   5   3   2     7653.62     8339.13    119.39 o 
   6   3   2     2697.09     2742.73     55.01 o 
   7   3   2     5717.32     5792.32    101.40 o 
   8   3   2     1093.91     1111.74     56.83 o 
   9   3   2     3289.28     3409.74     70.35 o 
  10   3   2      927.02     1003.52     47.09 o 
  11   3   2       37.75       29.53     22.91 o 
  12   3   2      138.78      207.21     31.83 o 
  13   3   2       18.96        9.20     24.74 o 
  14   3   2      258.73      238.84     36.09 o 
  15   3   2       78.04       82.83     31.33 o 
 -15   4   2      529.24      538.05     49.54 o 
 -14   4   2      746.74      754.34     52.74 o 
 -13   4   2      475.51      488.03     51.40 o 
 -12   4   2     1176.98     1269.46     56.14 o 
 -11   4   2     1115.90     1068.53     65.47 o 
 -10   4   2     4981.35     4872.52    111.84 o 
  -9   4   2      171.54      225.44     23.00 o 
  -8   4   2     4035.16     4309.95     72.09 o 
  -7   4   2     2066.50     1877.99     38.88 o 
  -6   4   2     4631.85     4637.97     72.09 o 
  -5   4   2      867.78     1062.31     26.82 o 
  -4   4   2     2903.97     2619.41     46.32 o 
  -3   4   2     5902.71     6402.77     91.82 o 
  -2   4   2     1101.72     1007.06     33.25 o 
  -1   4   2     5362.21     4781.19     69.05 o 
   0   4   2     8455.45     7984.13    121.98 o 
   1   4   2     5503.80     4807.44     85.13 o 
   2   4   2      946.59      879.14     26.83 o 
   3   4   2     5848.13     6279.18    101.38 o 
   4   4   2     3125.48     2927.33     47.39 o 
   5   4   2     1030.13     1214.71     42.62 o 
   6   4   2     4346.77     4223.67     70.75 o 
   7   4   2     2010.43     1885.75     44.98 o 
   8   4   2     3905.59     4202.58     82.12 o 
   9   4   2      258.05      312.89     31.88 o 
  10   4   2     5068.08     4741.03    110.82 o 
  11   4   2     1109.25     1045.29     50.95 o 
  12   4   2     1128.69     1133.56     56.53 o 
  13   4   2      454.78      428.50     41.38 o 
  14   4   2      812.75      874.76     55.75 o 
  15   4   2      515.36      477.55     48.32 o 
 -14   5   2       89.69       80.61     30.50 o 
 -13   5   2       88.55       24.58     26.07 o 
 -12   5   2      464.75      532.45     68.05 o 
 -11   5   2      320.11      294.38     34.45 o 
 -10   5   2     1977.07     1659.89     58.81 o 
  -9   5   2     1505.17     1388.80     41.08 o 
  -8   5   2     2908.11     2851.76     54.65 o 
  -7   5   2     2594.09     2930.42     53.56 o 
  -6   5   2     4293.26     3807.34     64.09 o 
  -5   5   2     3417.54     4109.83    102.74 o 
  -4   5   2     5224.62     4412.81     67.74 o 
  -3   5   2     2040.89     2353.35     80.56 o 
  -2   5   2    10706.30     9017.64    116.92 o 
  -1   5   2     3198.60     3465.55     97.20 o 
   0   5   2    13154.45    10905.74    165.44 o 
   1   5   2     3474.86     3911.42     73.45 o 
   2   5   2    10879.39     9271.41    141.65 o 
   3   5   2     2236.48     2602.29     89.81 o 
   4   5   2     4939.83     4095.12     67.24 o 
   5   5   2     3392.69     3992.86     80.23 o 
   6   5   2     4226.13     3736.15     63.83 o 
   7   5   2     2438.17     2778.45     52.50 o 
   8   5   2     2956.92     2964.92     63.75 o 
   9   5   2     1485.28     1342.90     40.91 o 
  10   5   2     2027.02     1831.03     60.58 o 
  11   5   2      323.56      336.77     35.38 o 
  12   5   2      472.63      427.07     40.75 o 
  13   5   2      112.07      112.31     29.35 o 
  14   5   2       77.06       83.79     29.73 o 
 -14   6   2      130.68      148.48     32.50 o 
 -13   6   2      719.35      679.87     48.33 o 
 -12   6   2       44.33       93.46     26.50 o 
 -11   6   2     2661.96     2371.44     77.92 o 
 -10   6   2     1288.01     1269.74     42.61 o 
  -9   6   2     1828.28     1602.09     46.50 o 
  -8   6   2      503.37      558.13     24.28 o 
  -7   6   2     4619.33     4122.24     71.54 o 
  -6   6   2     2537.47     2238.89     44.83 o 
  -5   6   2     1841.61     1455.00     37.58 o 
  -4   6   2     1673.85     1364.46     69.85 o 
  -3   6   2     7675.37     6582.99     98.25 o 
  -2   6   2      920.04      776.49     42.47 o 
  -1   6   2     3691.37     3537.66     54.66 o 
   0   6   2       18.58      107.60     22.72 o 
   1   6   2     3589.66     3383.70     94.91 o 
   2   6   2      966.47      843.83     60.73 o 
   3   6   2     7880.13     6764.03     99.06 o 
   4   6   2     1573.89     1265.29     56.31 o 
   5   6   2     1879.47     1526.28     68.23 o 
   6   6   2     2409.44     2049.46     61.39 o 
   7   6   2     4696.39     4181.11     71.36 o 
   8   6   2      559.73      650.71     35.34 o 
   9   6   2     2027.12     1736.37     66.52 o 
  10   6   2     1331.24     1282.29     51.80 o 
  11   6   2     2718.35     2530.39    122.16 o 
  12   6   2       37.59       61.96     25.06 o 
  13   6   2      671.44      603.28     53.41 o 
  14   6   2      130.97      119.45     32.47 o 
 -14   7   2      212.38      193.54     37.01 o 
 -13   7   2      325.89      265.43     36.92 o 
 -12   7   2        9.71       -5.94     23.06 o 
 -11   7   2      267.81      281.60     33.45 o 
 -10   7   2     1127.07     1063.30     44.74 o 
  -9   7   2     1399.66     1423.62     43.84 o 
  -8   7   2     2867.35     2783.30     55.59 o 
  -7   7   2      383.38      468.36     28.94 o 
  -6   7   2     1691.61     1557.15     36.84 o 
  -5   7   2     1990.99     1787.80     65.16 o 
  -4   7   2     5171.89     4760.04     76.25 o 
  -3   7   2     5912.35     5316.50    162.06 o 
  -2   7   2     5125.51     4808.27     72.49 o 
  -1   7   2     4012.49     3550.69    172.45 o 
   0   7   2    17490.92    15561.68    235.54 o 
   1   7   2     4017.78     3608.73    153.12 o 
   2   7   2     4759.16     4462.25    109.33 o 
   3   7   2     5964.32     5294.53    117.27 o 
   4   7   2     5167.73     4789.76     76.88 o 
   5   7   2     2047.37     1784.29     56.92 o 
   6   7   2     1791.35     1698.45     38.10 o 
   7   7   2      274.25      326.18     28.52 o 
   8   7   2     2864.07     2676.33     71.91 o 
   9   7   2     1340.37     1316.18     42.91 o 
  10   7   2     1145.22     1133.44     49.17 o 
  11   7   2      275.11      311.34     34.63 o 
  12   7   2        2.98       26.27     23.68 o 
  13   7   2      344.74      330.76     39.07 o 
  14   7   2      224.60      190.68     36.39 o 
 -13   8   2      116.94      107.39     37.26 o 
 -12   8   2      532.65      479.28     51.94 o 
 -11   8   2      608.95      612.43     52.28 o 
 -10   8   2     1051.14      961.80     40.30 o 
  -9   8   2      355.38      451.81     29.47 o 
  -8   8   2     2680.31     2474.61     51.97 o 
  -7   8   2     1275.76     1284.59     35.37 o 
  -6   8   2     2800.47     2500.34     50.30 o 
  -5   8   2     2733.49     2399.76     46.85 o 
  -4   8   2     3108.18     2706.90     50.31 o 
  -3   8   2     2718.64     2585.68     54.26 o 
  -2   8   2     1195.71     1111.96     27.50 o 
  -1   8   2     2437.41     2245.92     41.96 o 
   0   8   2       43.30       95.67     54.98 o 
   1   8   2     2516.56     2237.12     46.77 o 
   2   8   2     1183.43     1170.45     43.83 o 
   3   8   2     2747.37     2622.67     47.82 o 
   4   8   2     3136.50     2834.08     51.69 o 
   5   8   2     2587.97     2298.95     46.63 o 
   6   8   2     2766.28     2493.42     50.61 o 
   7   8   2     1393.72     1390.29     36.27 o 
   8   8   2     2622.40     2244.33     57.61 o 
   9   8   2      347.81      413.32     29.41 o 
  10   8   2     1143.47     1011.11     40.96 o 
  11   8   2      577.18      588.27     42.84 o 
  12   8   2      515.51      497.67     45.69 o 
  13   8   2      125.70      138.70     32.59 o 
 -13   9   2       92.12      159.47     40.11 o 
 -12   9   2      319.87      352.93     45.91 o 
 -11   9   2      285.19      275.46     41.18 o 
 -10   9   2      294.19      310.46     43.20 o 
  -9   9   2     1051.84     1084.63     47.80 o 
  -8   9   2      361.33      428.64     24.95 o 
  -7   9   2      990.56      930.88     30.64 o 
  -6   9   2     1779.77     1846.32     42.12 o 
  -5   9   2     3369.70     3143.46     57.54 o 
  -4   9   2      837.28     1329.08    122.81 o 
  -3   9   2     9890.94     9174.87    232.83 o 
  -2   9   2     1163.24     1746.44    133.39 o 
  -1   9   2     4830.67     4283.61     91.62 o 
   0   9   2        4.46      244.43     55.46 o 
   1   9   2     4709.75     4185.37     77.37 o 
   2   9   2     1235.08     1859.85     58.89 o 
   3   9   2     9975.03     9398.07    149.09 o 
   4   9   2      928.10     1443.61     71.25 o 
   5   9   2     3254.45     3053.52     72.60 o 
   6   9   2     1716.13     1796.30     42.28 o 
   7   9   2      940.03      918.17     30.90 o 
   8   9   2      404.18      440.82     28.79 o 
   9   9   2     1083.59     1069.38     41.03 o 
  10   9   2      318.70      269.52     27.06 o 
  11   9   2      266.90      224.61     38.55 o 
  12   9   2      330.10      361.48     46.40 o 
  13   9   2       94.70      122.84     36.32 o 
 -13  10   2      424.56      402.35     52.20 o 
 -12  10   2      428.07      346.57     68.44 o 
 -11  10   2      626.13      603.49     91.71 o 
 -10  10   2     1705.09     1641.90     81.42 o 
  -9  10   2     1356.41     1418.10     70.59 o 
  -8  10   2      500.34      629.28     44.70 o 
  -7  10   2      583.43      573.11     45.78 o 
  -6  10   2     1080.00     1069.09     36.89 o 
  -5  10   2     1002.33      991.80     34.80 o 
  -4  10   2      641.24      700.13     31.08 o 
  -3  10   2     1113.72     1074.97     34.48 o 
  -2  10   2      633.63      720.86     37.80 o 
  -1  10   2     1851.95     1692.70     50.69 o 
   0  10   2      652.30      655.29     25.22 o 
   1  10   2     1834.25     1691.86     40.71 o 
   2  10   2      630.36      716.34     27.03 o 
   3  10   2     1219.78     1173.17     34.95 o 
   4  10   2      650.71      677.41     29.94 o 
   5  10   2      907.74      960.98     35.25 o 
   6  10   2     1062.17     1054.73     36.94 o 
   7  10   2      536.00      538.75     31.18 o 
   8  10   2      517.24      554.71     37.68 o 
   9  10   2     1320.14     1465.83     55.19 o 
  10  10   2     1700.61     1589.77     59.17 o 
  11  10   2      608.25      677.24     54.60 o 
  12  10   2      436.74      345.04     48.89 o 
  13  10   2      422.97      449.55     54.15 o 
 -12  11   2      209.81      195.44     41.73 o 
 -11  11   2      325.59      333.50     44.83 o 
 -10  11   2      210.76      155.56     30.14 o 
  -9  11   2      279.66      346.55     34.43 o 
  -8  11   2     1205.57     1056.15     47.54 o 
  -7  11   2      610.69      695.57     39.20 o 
  -6  11   2     2669.31     2582.13     62.78 o 
  -5  11   2     1160.98     1133.60     39.31 o 
  -4  11   2     2769.48     2761.46     68.73 o 
  -3  11   2     1989.01     1838.61     47.13 o 
  -2  11   2     2500.96     2507.03     68.18 o 
  -1  11   2     1278.68     1215.95     59.58 o 
   0  11   2     2645.59     2640.03     78.77 o 
   1  11   2     1255.52     1239.16     45.18 o 
   2  11   2     2552.53     2482.66     55.79 o 
   3  11   2     2012.25     1929.31     51.64 o 
   4  11   2     2709.84     2615.95     61.26 o 
   5  11   2     1222.03     1315.08     41.35 o 
   6  11   2     2631.69     2598.89     62.96 o 
   7  11   2      605.37      688.60     35.74 o 
   8  11   2     1218.50     1164.98     56.20 o 
   9  11   2      282.22      365.72     35.37 o 
  10  11   2      223.77      207.85     39.41 o 
  11  11   2      331.81      309.16     61.74 o 
  12  11   2      211.51      162.28     39.92 o 
 -11  12   2      751.11      722.19     62.59 o 
 -10  12   2       88.53      200.12     31.72 o 
  -9  12   2     1364.08     1336.19     64.58 o 
  -8  12   2      402.31      426.36     36.18 o 
  -7  12   2      904.05      887.90     39.38 o 
  -6  12   2      271.78      337.21     27.37 o 
  -5  12   2      795.93      784.72     43.04 o 
  -4  12   2      993.84      998.45     46.02 o 
  -3  12   2      218.55      257.98     29.28 o 
  -2  12   2     1221.91     1120.69     47.60 o 
  -1  12   2       58.09       42.13     19.37 o 
   0  12   2      552.38      478.55     34.36 o 
   1  12   2       69.85       43.06     19.46 o 
   2  12   2     1321.37     1157.49     55.83 o 
   3  12   2      167.12      196.40     27.15 o 
   4  12   2      991.07      929.64     36.51 o 
   5  12   2      804.98      738.24     34.98 o 
   6  12   2      253.45      321.20     27.09 o 
   7  12   2      896.14      911.04     55.65 o 
   8  12   2      400.35      463.60     36.94 o 
   9  12   2     1396.86     1362.89     77.72 o 
  10  12   2       77.45      141.96     29.35 o 
  11  12   2      681.31      513.21     53.54 o 
 -11  13   2       51.66       49.94     67.46 o 
 -10  13   2      211.52      190.44     39.56 o 
  -9  13   2      380.87      454.80     47.87 o 
  -8  13   2       39.89       69.93     30.77 o 
  -7  13   2      820.75      930.62     49.36 o 
  -6  13   2     1287.57     1228.78     51.38 o 
  -5  13   2     1063.01     1223.24     51.23 o 
  -4  13   2     1276.58     1233.60     51.09 o 
  -3  13   2     1351.23     1323.20     59.75 o 
  -2  13   2     1225.14     1326.12     72.09 o 
  -1  13   2     1212.85     1435.09     59.10 o 
   0  13   2     2429.85     2249.69     68.78 o 
   1  13   2     1261.42     1418.70     53.34 o 
   2  13   2     1174.28     1237.73     52.11 o 
   3  13   2     1406.71     1418.55     53.66 o 
   4  13   2     1280.15     1268.29     51.08 o 
   5  13   2     1070.19     1148.76     51.17 o 
   6  13   2     1289.04     1317.63     53.28 o 
   7  13   2      808.65      859.11     79.39 o 
   8  13   2       37.21        7.61     27.05 o 
   9  13   2      438.70      433.76     39.07 o 
  10  13   2      197.25      150.45     30.33 o 
  11  13   2       50.05       52.22     35.59 o 
 -10  14   2      449.83      428.52     50.99 o 
  -9  14   2      226.46      202.84     38.57 o 
  -8  14   2      855.80      695.33     77.45 o 
  -7  14   2      456.90      511.22     82.58 o 
  -6  14   2      627.27      634.61     45.26 o 
  -5  14   2      432.61      461.45     83.52 o 
  -4  14   2      404.54      393.83     36.73 o 
  -3  14   2      282.20      398.43     36.95 o 
  -2  14   2       27.03       51.71     30.73 o 
  -1  14   2      884.87      856.75     64.84 o 
   0  14   2       46.76       82.21     25.81 o 
   1  14   2      843.88      837.12     47.55 o 
   2  14   2       28.10       61.35     44.10 o 
   3  14   2      289.81      398.34     37.19 o 
   4  14   2      399.89      431.01     38.15 o 
   5  14   2      423.53      457.90     49.98 o 
   6  14   2      665.85      742.01     46.62 o 
   7  14   2      464.01      499.87     41.07 o 
   8  14   2      888.39      835.01     99.91 o 
   9  14   2      217.61      160.67     38.15 o 
  10  14   2      416.85      391.79     49.35 o 
  -9  15   2      180.20      209.41     43.03 o 
  -8  15   2      381.43      347.58     56.23 o 
  -7  15   2      713.85      819.73     52.04 o 
  -6  15   2      156.02      266.04     35.56 o 
  -5  15   2      944.23      929.88     52.73 o 
  -4  15   2      115.23      127.43     32.61 o 
  -3  15   2     1615.91     1534.19     61.21 o 
  -2  15   2      286.81      431.15     38.55 o 
  -1  15   2     2586.34     2270.04     74.02 o 
   0  15   2       58.24      141.63     28.64 o 
   1  15   2     2481.51     2229.85     73.53 o 
   2  15   2      305.58      416.92     39.51 o 
   3  15   2     1647.44     1603.14     61.31 o 
   4  15   2      117.63      116.65     28.12 o 
   5  15   2      896.90      882.63     72.45 o 
   6  15   2      142.52      195.92     32.21 o 
   7  15   2      721.08      708.66     58.37 o 
   8  15   2      394.26      341.53     46.06 o 
   9  15   2      190.48      110.93     37.41 o 
  -7  16   2      412.89      362.15     66.71 o 
  -6  16   2      245.46      275.69     39.18 o 
  -5  16   2      292.81      320.72     38.41 o 
  -4  16   2      230.59      250.05     34.28 o 
  -3  16   2       90.31       85.32     28.00 o 
  -2  16   2       78.19       21.21     24.98 o 
  -1  16   2      297.95      358.93     38.81 o 
   0  16   2      226.04      211.73     33.73 o 
   1  16   2      326.29      249.86     34.66 o 
   2  16   2       84.98       82.69     28.03 o 
   3  16   2       96.78      123.95     29.30 o 
   4  16   2      237.67      268.31     35.57 o 
   5  16   2      253.33      261.65     36.24 o 
   6  16   2      254.48      243.96     36.80 o 
   7  16   2      432.25      368.17     48.15 o 
  -6  17   2      810.00      728.11     72.17 o 
  -5  17   2       40.70       21.82     27.31 o 
  -4  17   2      544.12      646.56     50.69 o 
  -3  17   2      270.25      259.41     36.74 o 
  -2  17   2     1103.57     1004.41     58.30 o 
  -1  17   2       51.85      137.97     31.42 o 
   0  17   2     1002.99      990.65     57.48 o 
   1  17   2       52.83      143.44     35.09 o 
   2  17   2     1102.09     1020.07     58.35 o 
   3  17   2      251.84      242.21     47.86 o 
   4  17   2      543.65      550.07     47.26 o 
   5  17   2       51.38      124.70     32.13 o 
   6  17   2      834.84      797.08     54.71 o 
  -3  18   2       83.47      123.90     33.45 o 
  -2  18   2      625.67      550.98     49.54 o 
  -1  18   2       34.38       57.78     29.72 o 
   0  18   2      120.70      137.86     32.90 o 
   1  18   2       29.29       35.05     27.57 o 
   2  18   2      646.35      621.96     51.37 o 
   3  18   2       78.55      124.16     33.05 o 
   1   0   3     6542.69     6875.61     86.39 o 
   2   0   3     8142.37     9443.83    140.42 o 
   4   0   3     6201.49     6535.13     93.22 o 
   6   0   3     5738.00     5818.86     98.23 o 
   7   0   3        0.22        2.11      8.71 o 
   8   0   3     6277.99     7188.14    135.59 o 
   9   0   3      131.42      243.39     26.38 o 
  10   0   3     1392.36     1606.61     55.31 o 
  11   0   3       73.58      101.99     25.25 o 
  12   0   3     3563.30     3512.59     95.39 o 
  13   0   3       68.48      182.32     32.10 o 
  14   0   3     1283.96     1281.47     82.69 o 
  15   0   3       19.39       73.52     30.69 o 
 -15   1   3      141.66      208.66     36.95 o 
 -14   1   3       20.80       19.89     27.02 o 
 -13   1   3      305.35      332.27     38.23 o 
 -12   1   3       94.49      110.29     28.09 o 
 -11   1   3      760.31      841.54     46.69 o 
 -10   1   3      409.44      480.66     41.22 o 
  -9   1   3     1512.29     1616.81     53.43 o 
  -8   1   3       73.55      114.81     12.63 o 
  -7   1   3     2620.03     3164.24     61.11 o 
  -6   1   3     9747.65    11805.38    169.23 o 
  -5   1   3    10779.45    13281.13    182.36 o 
  -4   1   3     5730.69     5992.75     86.92 o 
  -3   1   3    19143.41    21724.32    265.67 o 
  -2   1   3     3844.07     3710.76     54.31 o 
  -1   1   3     9637.99    10164.39    140.28 o 
   0   1   3    12635.37    12837.36    170.96 o 
   1   1   3    10124.50    10780.07    130.54 o 
   2   1   3     3922.18     3827.79     54.42 o 
   3   1   3    19050.38    21543.64    355.19 o 
   4   1   3     5791.37     6049.65    107.36 o 
   5   1   3    10634.88    13146.02    201.02 o 
   6   1   3    10062.68    12424.17    187.58 o 
   7   1   3     2543.05     3160.78     73.00 o 
   8   1   3       52.89       79.85     17.55 o 
   9   1   3     1603.29     1721.99     54.34 o 
  10   1   3      368.33      393.36     33.78 o 
  11   1   3      766.05      845.73     46.51 o 
  12   1   3       90.83       53.30     25.06 o 
  13   1   3      319.69      368.31     39.72 o 
  14   1   3       19.12       -3.14     25.80 o 
  15   1   3      133.52      121.59     33.66 o 
 -15   2   3      402.68      407.02     44.93 o 
 -14   2   3      621.29      750.82     51.93 o 
 -13   2   3     2672.56     2431.69     79.70 o 
 -12   2   3     1004.17     1137.12     63.24 o 
 -11   2   3     1657.83     1585.96     58.33 o 
 -10   2   3      606.05      656.50     39.80 o 
  -9   2   3     4726.99     4592.13    104.40 o 
  -8   2   3     1134.02     1436.01     31.30 o 
  -7   2   3     4006.12     3796.88     62.91 o 
  -6   2   3     1136.25     1308.36     28.79 o 
  -5   2   3     9220.88     9851.02    139.45 o 
  -4   2   3     2118.45     2529.28     42.84 o 
  -3   2   3      340.11      457.08     35.43 o 
  -2   2   3     8324.57     8556.84    117.25 o 
  -1   2   3     4659.71     3930.88     56.61 o 
   0   2   3    25027.79    26390.85    347.07 o 
   1   2   3     4794.96     4082.60     57.24 o 
   2   2   3     8314.19     8632.18    117.69 o 
   3   2   3      405.29      437.32     42.87 o 
   4   2   3     2278.98     2698.02     55.58 o 
   5   2   3     9292.54     9938.60    172.45 o 
   6   2   3     1012.11     1131.75     30.70 o 
   7   2   3     3877.22     3753.48     82.94 o 
   8   2   3     1063.55     1321.27     39.39 o 
   9   2   3     4716.39     4763.11    116.50 o 
  10   2   3      619.17      654.97     41.29 o 
  11   2   3     1675.81     1630.93     67.89 o 
  12   2   3     1003.33     1216.01     56.52 o 
  13   2   3     2684.01     2533.45     81.24 o 
  14   2   3      617.04      721.77     52.01 o 
  15   2   3      361.27      414.48     58.63 o 
 -15   3   3      189.39      202.90     37.34 o 
 -14   3   3       53.30       64.99     28.78 o 
 -13   3   3      255.62      273.33     36.44 o 
 -12   3   3      234.35      228.96     41.81 o 
 -11   3   3      567.34      611.85     41.78 o 
 -10   3   3     1237.62     1154.84     48.10 o 
  -9   3   3      416.58      660.58     28.77 o 
  -8   3   3     4754.16     4932.30     79.31 o 
  -7   3   3      738.30      792.99     23.08 o 
  -6   3   3     8424.60     9070.48    131.93 o 
  -5   3   3      855.03     1010.50     57.64 o 
  -4   3   3    12842.63    12100.45    166.00 o 
  -2   3   3    33272.80    34695.59    418.24 o 
  -1   3   3    11169.49    10446.05    141.82 o 
   0   3   3      939.98     1007.65     31.31 o 
   1   3   3    11072.18    10546.73    156.04 o 
   2   3   3    32366.85    34064.09    498.37 o 
   4   3   3    12744.83    11940.16    165.81 o 
   5   3   3      831.35      924.37     39.38 o 
   6   3   3     8476.25     9196.05    146.76 o 
   7   3   3      734.22      799.48     27.96 o 
   8   3   3     4681.31     4743.98     89.15 o 
   9   3   3      430.00      633.70     37.15 o 
  10   3   3     1131.80     1170.34     48.04 o 
  11   3   3      583.69      539.34     40.09 o 
  12   3   3      212.96      192.06     31.01 o 
  13   3   3      255.60      236.08     34.88 o 
  14   3   3       53.10       60.31     28.90 o 
  15   3   3      178.81      140.66     40.72 o 
 -15   4   3     1106.63     1009.46     61.66 o 
 -14   4   3      298.28      283.64     38.22 o 
 -13   4   3      879.92     1014.85     73.85 o 
 -12   4   3     1083.61     1075.29     62.76 o 
 -11   4   3     2643.10     2728.21     79.61 o 
 -10   4   3     1856.43     1552.92     57.24 o 
  -9   4   3     4017.17     3788.95     78.91 o 
  -8   4   3     2252.46     1962.98     41.11 o 
  -7   4   3     1832.92     1925.01     39.37 o 
  -6   4   3     2646.09     2424.04     60.29 o 
  -5   4   3     1170.03     1146.89     38.69 o 
  -3   4   3     2240.32     2283.90     35.85 o 
  -2   4   3      622.09      561.12     13.10 o 
  -1   4   3     2668.82     2414.48     39.42 o 
   0   4   3     1436.95     1148.20     18.82 o 
   1   4   3     2579.91     2334.36     37.65 o 
   2   4   3      648.49      639.05     31.68 o 
   3   4   3     2182.33     2338.43     67.97 o 
   4   4   3      563.23     1001.06     73.64 o 
   5   4   3     1181.60     1153.77     39.09 o 
   6   4   3     2630.77     2331.44     50.50 o 
   7   4   3     1743.65     1815.35     44.49 o 
   8   4   3     2131.33     1920.36     59.06 o 
   9   4   3     4414.98     4115.76     79.97 o 
  10   4   3     1941.57     1717.96     58.11 o 
  11   4   3     2653.31     2770.41     80.37 o 
  12   4   3     1083.83     1103.52     57.25 o 
  13   4   3      837.13      846.83     52.72 o 
  14   4   3      300.07      222.22     35.64 o 
  15   4   3     1100.13     1135.60     64.12 o 
 -14   5   3       48.37       88.06     30.52 o 
 -13   5   3       46.56       50.29     25.77 o 
 -12   5   3      216.35      240.12     33.14 o 
 -11   5   3      310.57      343.73     34.89 o 
 -10   5   3      187.34      337.71     30.82 o 
  -9   5   3      170.01      190.30     20.77 o 
  -8   5   3      239.50      335.59     24.53 o 
  -7   5   3     3600.14     3266.35     58.60 o 
  -6   5   3     1875.69     2143.79     42.95 o 
  -5   5   3    13777.70    12435.51    173.69 o 
  -4   5   3     4167.81     4433.63     71.20 o 
  -3   5   3     8494.50     8173.13    107.83 o 
  -2   5   3     5468.46     6131.06     82.38 o 
  -1   5   3    18920.67    16574.81    241.55 o 
   0   5   3     8117.84     8243.49    115.48 o 
   1   5   3    18767.63    16303.20    224.19 o 
   2   5   3     5553.75     6350.04    100.71 o 
   3   5   3     8638.35     8295.43    130.23 o 
   4   5   3     4487.68     4726.18     78.16 o 
   5   5   3    13481.86    12178.16    173.56 o 
   6   5   3     1941.59     2225.17     78.12 o 
   7   5   3     3536.34     3176.15     57.64 o 
   8   5   3      278.25      405.30     47.71 o 
   9   5   3      225.80      251.82     22.45 o 
  10   5   3      194.97      347.42     33.51 o 
  11   5   3      336.99      364.54     35.40 o 
  12   5   3      210.52      239.31     35.09 o 
  13   5   3       42.55       10.96     24.62 o 
  14   5   3       42.99       36.96     28.18 o 
 -14   6   3     1143.37     1076.25     60.41 o 
 -13   6   3       70.99      128.50     29.70 o 
 -12   6   3     1931.02     1670.85     62.65 o 
 -11   6   3      227.98      271.92     38.26 o 
 -10   6   3     2194.75     1872.12     52.70 o 
  -9   6   3      115.24      162.24     23.05 o 
  -8   6   3     3884.67     3440.55     63.28 o 
  -7   6   3      192.55      349.76     33.28 o 
  -6   6   3     3271.09     2832.31     55.41 o 
  -5   6   3       45.38      121.43     31.10 o 
  -4   6   3     3163.33     2831.21     51.05 o 
  -3   6   3     1351.17     1421.76     52.82 o 
  -2   6   3     1619.98     1388.80     35.81 o 
  -1   6   3     4555.78     4439.99     73.69 o 
   0   6   3     4602.51     4660.92     90.81 o 
   1   6   3     4579.80     4481.97     76.17 o 
   2   6   3     1669.20     1523.99     77.82 o 
   3   6   3     1301.22     1469.34    130.53 o 
   4   6   3     3411.91     3086.83     52.44 o 
   5   6   3       35.08       82.95     28.56 o 
   6   6   3     3376.62     2913.94     54.40 o 
   7   6   3      183.84      322.84     37.98 o 
   8   6   3     3806.79     3359.39     75.64 o 
   9   6   3      114.68      167.32     21.16 o 
  10   6   3     2320.84     2043.25     64.46 o 
  11   6   3      236.53      319.81     36.02 o 
  12   6   3     1896.10     1538.42     61.68 o 
  13   6   3       72.94      160.25     31.80 o 
  14   6   3     1101.46     1084.98     61.10 o 
 -14   7   3       35.93       34.90     34.63 o 
 -13   7   3       43.21       72.25     36.37 o 
 -12   7   3      153.40       89.83     27.81 o 
 -11   7   3      129.27      140.76     27.80 o 
 -10   7   3      149.15      187.19     25.90 o 
  -9   7   3      171.02      195.25     25.62 o 
  -8   7   3     1493.72     1375.17     36.35 o 
  -7   7   3      353.57      431.75     32.94 o 
  -6   7   3     2494.74     2179.10     45.50 o 
  -5   7   3     6585.92     5929.53     92.11 o 
  -4   7   3     3613.73     3052.16     93.21 o 
  -3   7   3     9745.42     9117.24    119.75 o 
  -2   7   3     3498.49     3292.65     75.39 o 
  -1   7   3    10997.96    10081.61    140.83 o 
   0   7   3    11756.89    10360.35    162.04 o 
   1   7   3    10810.39     9804.78    156.36 o 
   2   7   3     3831.70     3522.40     64.22 o 
   3   7   3     9490.60     9006.77    145.86 o 
   4   7   3     3660.91     3170.20     90.65 o 
   5   7   3     6343.03     5784.06     92.40 o 
   6   7   3     2684.86     2304.15     59.15 o 
   7   7   3      252.14      405.62     30.36 o 
   8   7   3     1472.73     1308.11     41.26 o 
   9   7   3      201.18      198.24     23.11 o 
  10   7   3      113.15      144.48     26.82 o 
  11   7   3      156.03      191.16     30.05 o 
  12   7   3      148.92       89.40     27.63 o 
  13   7   3       45.07       46.90     27.68 o 
  14   7   3       37.41       29.58     29.31 o 
 -13   8   3     1055.09      841.24     63.76 o 
 -12   8   3      280.24      399.56     38.92 o 
 -11   8   3     1783.29     1575.28     59.30 o 
 -10   8   3      620.39      705.83     36.29 o 
  -9   8   3     2210.36     1995.44     54.21 o 
  -8   8   3       96.78      233.22     25.05 o 
  -7   8   3     2581.02     2408.81     50.69 o 
  -6   8   3      822.82      808.81     32.37 o 
  -5   8   3      376.78      343.08     20.05 o 
  -4   8   3      237.79      346.71     17.52 o 
  -3   8   3     1898.36     1559.57     39.08 o 
  -2   8   3      249.59      237.78     18.13 o 
  -1   8   3     1607.18     1419.23     29.02 o 
   0   8   3       42.22       30.33     16.94 o 
   1   8   3     1592.07     1402.07     44.61 o 
   2   8   3      254.38      259.84     25.26 o 
   3   8   3     1975.00     1663.90     56.76 o 
   4   8   3      245.11      387.92     23.68 o 
   5   8   3      310.74      265.98     17.64 o 
   6   8   3      743.56      736.33     27.65 o 
   7   8   3     2580.70     2388.50     50.76 o 
   8   8   3      103.20      255.20     31.49 o 
   9   8   3     2261.42     2115.67     55.93 o 
  10   8   3      550.99      619.66     35.03 o 
  11   8   3     1791.60     1595.90     60.02 o 
  12   8   3      280.13      417.25     53.99 o 
  13   8   3     1057.37      777.66     56.26 o 
 -13   9   3        0.33      -32.36     29.94 o 
 -12   9   3      122.07      118.54     34.73 o 
 -11   9   3      138.48      108.52     33.38 o 
 -10   9   3      125.16      124.79     26.44 o 
  -9   9   3      198.93      263.13     29.69 o 
  -8   9   3     2864.70     2716.27     63.77 o 
  -7   9   3      188.67      318.75     26.87 o 
  -6   9   3     2380.80     2220.35     47.50 o 
  -5   9   3      568.80      637.10     37.78 o 
  -4   9   3     5547.12     5135.49     94.88 o 
  -3   9   3      916.44     1390.82     64.36 o 
  -2   9   3    10399.81     9407.49    135.66 o 
   0   9   3     8314.04     7228.43    120.64 o 
   2   9   3    10292.65     9174.11    151.58 o 
   3   9   3      965.50     1472.85     53.40 o 
   4   9   3     5694.60     5246.59     84.99 o 
   5   9   3      568.90      690.13     25.83 o 
   6   9   3     2319.63     2248.06     59.20 o 
   7   9   3      175.16      267.55     21.15 o 
   8   9   3     2870.46     2641.54     63.85 o 
   9   9   3      198.97      218.83     24.11 o 
  10   9   3       98.65      110.96     22.01 o 
  11   9   3      132.14      139.13     33.77 o 
  12   9   3      112.09       88.02     32.51 o 
  13   9   3        0.99      -12.57     31.42 o 
 -12  10   3      294.29      260.01     42.55 o 
 -11  10   3     1318.82     1180.42     67.79 o 
 -10  10   3      806.24      879.48     98.10 o 
  -9  10   3     1352.73     1332.91     78.43 o 
  -8  10   3      928.98      897.78     43.06 o 
  -7  10   3      701.72      782.83     50.85 o 
  -6  10   3      239.48      251.64     23.60 o 
  -5  10   3     1210.43     1192.73     38.49 o 
  -4  10   3      611.53      593.47     28.57 o 
  -3  10   3      174.99      221.29     19.31 o 
  -2  10   3      569.30      496.93     22.67 o 
  -1  10   3      602.70      715.09     26.85 o 
   0  10   3        6.42        1.31     21.59 o 
   1  10   3      624.39      663.92     25.55 o 
   2  10   3      610.75      549.33     24.56 o 
   3  10   3      226.63      298.40     16.47 o 
   4  10   3      575.45      569.47     22.88 o 
   5  10   3     1195.22     1205.75     39.85 o 
   6  10   3      189.12      194.01     21.82 o 
   7  10   3      747.35      735.49     34.69 o 
   8  10   3      901.20      850.82     71.57 o 
   9  10   3     1357.06     1378.51     53.06 o 
  10  10   3      777.74      917.51     48.60 o 
  11  10   3     1265.09     1164.65     76.24 o 
  12  10   3      245.47      214.37     41.84 o 
 -12  11   3       37.69       37.13     33.66 o 
 -11  11   3      375.38      357.93     45.90 o 
 -10  11   3       86.17       84.47     26.26 o 
  -9  11   3      482.92      426.62     36.69 o 
  -8  11   3      264.53      304.35     31.75 o 
  -7  11   3     2068.44     2003.01     56.80 o 
  -6  11   3      324.11      463.88     29.63 o 
  -5  11   3     4267.15     4102.02     84.32 o 
  -4  11   3      947.05      975.45     40.60 o 
  -3  11   3     2595.30     2648.90     59.62 o 
  -1  11   3     5001.01     4801.41    133.96 o 
   0  11   3      525.36      656.87     37.07 o 
   1  11   3     5192.71     5052.36     92.01 o 
   3  11   3     2696.18     2707.05     60.26 o 
   4  11   3     1036.69     1049.33     34.09 o 
   5  11   3     4323.14     4163.83     84.77 o 
   6  11   3      349.02      436.00     34.60 o 
   7  11   3     2011.09     1906.37     65.72 o 
   8  11   3      261.51      295.37     32.01 o 
   9  11   3      514.78      492.02     38.55 o 
  10  11   3       83.63      100.17     27.79 o 
  11  11   3      378.82      377.68     46.64 o 
  12  11   3       36.34        8.58     31.92 o 
 -11  12   3      292.77      355.04     46.55 o 
 -10  12   3     1406.43     1258.09     94.28 o 
  -9  12   3        4.82       78.97     27.60 o 
  -8  12   3     1442.20     1349.48     55.40 o 
  -7  12   3       65.43       79.50     20.49 o 
  -6  12   3      849.88      890.77     38.62 o 
  -5  12   3      235.06      307.64     37.29 o 
  -4  12   3     1054.29     1102.22     47.79 o 
  -3  12   3      470.79      475.62     46.94 o 
  -2  12   3     1030.33     1151.92     46.31 o 
  -1  12   3      299.96      270.31     32.27 o 
   0  12   3      147.79      151.01     24.64 o 
   1  12   3      318.05      280.40     29.63 o 
   2  12   3     1003.86     1063.05     45.42 o 
   3  12   3      500.47      473.37     34.89 o 
   4  12   3      988.30     1017.70     36.79 o 
   5  12   3      212.69      272.15     25.53 o 
   6  12   3      879.28      914.31     38.69 o 
   7  12   3       73.56      102.14     21.26 o 
   8  12   3     1484.54     1328.91     61.20 o 
   9  12   3        2.29       67.89     24.75 o 
  10  12   3     1382.02     1230.27     60.84 o 
  11  12   3      293.87      349.18     47.00 o 
 -10  13   3      243.92      302.73     43.12 o 
  -9  13   3      424.35      425.51     46.98 o 
  -8  13   3      235.76      207.22     37.02 o 
  -7  13   3      669.10      622.93     42.74 o 
  -6  13   3      997.51      943.14     57.64 o 
  -5  13   3     1103.63     1150.05     52.82 o 
  -4  13   3      367.78      479.83     37.47 o 
  -3  13   3     1297.53     1229.21     51.05 o 
  -2  13   3     3076.59     2995.53     82.79 o 
  -1  13   3     2423.12     2367.71     70.92 o 
   0  13   3     1363.47     1605.73     56.90 o 
   1  13   3     2422.76     2323.65     81.78 o 
   2  13   3     3099.18     3034.19    142.05 o 
   3  13   3     1262.44     1160.29     54.43 o 
   4  13   3      328.46      470.41     37.06 o 
   5  13   3     1148.80     1155.03     51.24 o 
   6  13   3      981.91     1039.71     49.06 o 
   7  13   3      661.05      704.27     44.54 o 
   8  13   3      279.66      307.84     40.58 o 
   9  13   3      406.90      439.85     39.45 o 
  10  13   3      259.67      200.33     32.71 o 
 -10  14   3      212.50      195.91     41.10 o 
  -9  14   3      859.53      757.93     59.60 o 
  -8  14   3       23.83       42.24     30.67 o 
  -7  14   3      887.33     1054.81     66.08 o 
  -6  14   3       81.65      105.01     27.91 o 
  -5  14   3      709.22      667.62     45.37 o 
  -4  14   3      345.45      310.82     35.63 o 
  -3  14   3     1115.31     1079.26     53.32 o 
  -2  14   3      411.62      378.45     36.28 o 
  -1  14   3      115.60       78.50     24.44 o 
   0  14   3       10.62        7.23     21.21 o 
   1  14   3      112.13       69.46     24.71 o 
   2  14   3      422.78      401.36     56.40 o 
   3  14   3     1125.58     1074.89     50.51 o 
   4  14   3      321.64      296.06     33.53 o 
   5  14   3      695.62      666.25     50.15 o 
   6  14   3       72.47       60.14     27.44 o 
   7  14   3      942.80      960.58     46.70 o 
   8  14   3       20.53       89.76     35.41 o 
   9  14   3      888.58      933.94     64.69 o 
  10  14   3      203.84      254.38     52.26 o 
  -9  15   3       35.83       16.63     33.45 o 
  -8  15   3      242.94      173.38     49.91 o 
  -7  15   3        9.92       67.15     28.01 o 
  -6  15   3      935.90     1020.19     60.73 o 
  -5  15   3       91.07       87.92     28.02 o 
  -4  15   3     1201.54     1175.16     57.17 o 
  -3  15   3      422.46      514.22     42.52 o 
  -2  15   3     2878.70     2775.93     83.55 o 
  -1  15   3      274.27      442.51     39.88 o 
   0  15   3     2551.85     2334.94     75.22 o 
   1  15   3      268.75      380.77     37.98 o 
   2  15   3     2782.66     2675.44    103.71 o 
   3  15   3      461.48      585.26     43.66 o 
   4  15   3     1172.81     1088.43     55.87 o 
   5  15   3       89.95       87.73     27.82 o 
   6  15   3      890.47      952.00     53.79 o 
   7  15   3        5.14       21.54     30.09 o 
   8  15   3      272.18      317.06     45.93 o 
   9  15   3       35.02       35.87     32.93 o 
  -7  16   3      298.55      293.59     46.08 o 
  -6  16   3      310.30      294.76     37.94 o 
  -5  16   3      353.86      374.50     43.44 o 
  -4  16   3      282.31      220.58     34.33 o 
  -3  16   3      164.34       97.56     29.52 o 
  -2  16   3       99.21       58.64     26.73 o 
  -1  16   3       24.12       -1.64     23.80 o 
   0  16   3        1.22      -10.04     22.24 o 
   1  16   3       27.13       19.96     24.08 o 
   2  16   3       97.84       43.91     31.32 o 
   3  16   3      159.56      126.39     29.47 o 
   4  16   3      282.48      234.60     34.03 o 
   5  16   3      363.47      322.83     56.13 o 
   6  16   3      297.73      356.33     40.20 o 
   7  16   3      299.43      293.66     44.90 o 
  -6  17   3       27.14      113.16     32.32 o 
  -5  17   3      620.48      604.40     49.09 o 
  -4  17   3      122.48      180.74     34.42 o 
  -3  17   3      988.54      903.17     56.67 o 
  -2  17   3      234.91      355.09     40.79 o 
  -1  17   3     1571.97     1457.08     63.60 o 
   0  17   3        3.05      159.00     32.38 o 
   1  17   3     1519.60     1472.09     63.21 o 
   2  17   3      243.20      313.97     38.70 o 
   3  17   3     1020.33     1013.87     58.26 o 
   4  17   3      113.89      188.17     33.14 o 
   5  17   3      581.94      538.13     47.77 o 
   6  17   3       20.83      147.43     34.07 o 
  -3  18   3       58.65       90.75     32.82 o 
  -2  18   3       97.15       88.81     31.17 o 
  -1  18   3       17.25       11.40     27.75 o 
   0  18   3        0.06       -4.07     26.67 o 
   1  18   3       20.56        3.51     26.80 o 
   2  18   3       98.60      132.01     34.02 o 
   3  18   3       61.28       51.81     29.50 o 
   0   0   4    16111.28    17902.44    296.09 o 
   1   0   4    16942.42    18670.39    229.46 o 
   3   0   4      928.31     1211.80     24.34 o 
   4   0   4    15028.95    18148.22    244.28 o 
   5   0   4     2619.14     2728.51     45.36 o 
   6   0   4      685.60      774.23     24.35 o 
   7   0   4      438.73      389.43     19.18 o 
   8   0   4      874.12     1102.21     39.95 o 
   9   0   4     5879.40     6237.08    130.06 o 
  10   0   4      248.11      349.73     32.36 o 
  11   0   4     2239.80     2277.78     72.19 o 
  12   0   4      470.86      649.86     44.66 o 
  13   0   4     1158.86     1137.78     57.26 o 
  14   0   4       69.39      122.17     30.75 o 
  15   0   4      185.60      197.87     37.31 o 
 -15   1   4      264.26      269.54     40.46 o 
 -14   1   4       63.71       44.91     29.07 o 
 -13   1   4      728.16      759.31     50.03 o 
 -12   1   4      342.56      438.66     39.61 o 
 -11   1   4      356.85      364.27     34.58 o 
 -10   1   4     1102.37     1326.81     50.31 o 
  -9   1   4      882.38     1052.13     53.18 o 
  -8   1   4      974.91     1070.53     31.35 o 
  -7   1   4     1684.93     1941.07     43.42 o 
  -6   1   4      209.73      234.97     18.27 o 
  -5   1   4    10970.31    12539.62    172.98 o 
  -4   1   4     7806.44     8431.12    101.22 o 
  -3   1   4     5773.73     6341.79     84.17 o 
  -2   1   4    20649.60    23344.98    336.66 o 
  -1   1   4    11737.53    13768.13    202.29 o 
   0   1   4     9554.49    10611.94    142.97 o 
   1   1   4    12107.19    13867.72    170.91 o 
   2   1   4    20729.76    23021.55    306.26 o 
   3   1   4     5995.25     6716.28    101.50 o 
   4   1   4     7488.64     8193.89    145.08 o 
   5   1   4    10861.80    12352.83    190.40 o 
   6   1   4      166.12      165.64     18.50 o 
   7   1   4     1707.09     1950.22     52.69 o 
   8   1   4     1016.74     1153.31     32.94 o 
   9   1   4      802.72      924.80     31.67 o 
  10   1   4     1070.86     1158.46     47.79 o 
  11   1   4      276.98      302.86     33.31 o 
  12   1   4      290.52      372.57     37.35 o 
  13   1   4      713.97      775.41     50.75 o 
  14   1   4       62.91       42.11     27.55 o 
  15   1   4      237.83      212.53     37.81 o 
 -15   2   4      188.51      168.00     36.04 o 
 -14   2   4     1123.66     1160.91     62.14 o 
 -13   2   4      107.85      124.11     30.57 o 
 -12   2   4     1217.44     1199.18     57.35 o 
 -11   2   4     1252.03     1284.75     52.55 o 
 -10   2   4      474.73      582.58     38.09 o 
  -9   2   4     3862.93     4157.69     96.05 o 
  -8   2   4     4314.07     4761.83     76.73 o 
  -7   2   4     1499.71     1691.33     35.20 o 
  -6   2   4     4900.62     4658.67     74.10 o 
  -5   2   4       44.36       34.26      5.94 o 
  -4   2   4     5256.99     5867.46     79.84 o 
  -3   2   4    20885.72    22679.96    304.10 o 
  -2   2   4     6979.39     7625.78    101.68 o 
  -1   2   4    35843.80    36419.88    474.02 o 
   0   2   4    14597.32    14510.63    211.80 o 
   1   2   4    34817.87    35881.62    474.07 o 
   2   2   4     6578.19     7026.59    101.45 o 
   3   2   4    21160.95    23053.61    304.49 o 
   4   2   4     5358.99     5929.97     93.86 o 
   5   2   4       86.90       74.60     11.27 o 
   6   2   4     4995.75     4778.96     92.16 o 
   7   2   4     1476.83     1694.16     39.80 o 
   8   2   4     4204.16     4500.09     84.90 o 
   9   2   4     3792.32     4015.35     94.76 o 
  10   2   4      387.40      439.84     39.61 o 
  11   2   4     1197.71     1326.16     53.38 o 
  12   2   4     1204.35     1128.54     54.70 o 
  13   2   4       84.87      123.90     29.92 o 
  14   2   4     1160.60     1143.71     62.70 o 
  15   2   4      183.37      197.86     37.56 o 
 -15   3   4        0.97       -4.75     27.90 o 
 -14   3   4      787.32      843.96     54.96 o 
 -13   3   4      105.55      141.19     30.24 o 
 -12   3   4     1706.28     1746.00     64.61 o 
 -11   3   4      198.61      214.10     30.85 o 
 -10   3   4      957.21     1014.32     46.38 o 
  -9   3   4     1337.71     1441.19     41.16 o 
  -8   3   4     1548.73     1577.87     35.61 o 
  -7   3   4     3297.65     3487.74     59.52 o 
  -6   3   4     1188.05     1229.52     28.00 o 
  -5   3   4     4379.43     4265.82     67.38 o 
  -4   3   4     3280.10     3566.04     53.43 o 
  -3   3   4    24949.02    23090.90    289.65 o 
  -2   3   4     3219.96     3378.13     64.92 o 
  -1   3   4    15052.18    14352.30    193.92 o 
   0   3   4      813.97      940.92     33.35 o 
   1   3   4    15282.57    14661.69    194.71 o 
   2   3   4     3242.93     3527.07     78.70 o 
   3   3   4    26075.62    24201.85    345.50 o 
   4   3   4     3527.25     3848.02     63.78 o 
   5   3   4     4414.53     4247.69     66.71 o 
   6   3   4     1046.31     1069.06     34.21 o 
   7   3   4     3238.33     3339.00     66.48 o 
   8   3   4     1501.52     1531.26     40.24 o 
   9   3   4     1387.06     1483.38     57.60 o 
  10   3   4      962.16     1037.50     47.39 o 
  11   3   4      192.82      267.58     32.03 o 
  12   3   4     1759.38     1825.27     65.65 o 
  13   3   4       99.46      141.95     30.32 o 
  14   3   4      777.46      819.92     54.71 o 
  15   3   4        0.70       13.82     27.67 o 
 -15   4   4      276.06      206.85     38.27 o 
 -14   4   4      354.10      434.90     43.63 o 
 -13   4   4      755.07      816.42     50.99 o 
 -12   4   4      428.38      492.79     40.64 o 
 -11   4   4     1632.96     1519.21     57.36 o 
 -10   4   4     1772.48     1692.78     58.07 o 
  -9   4   4     1017.35     1171.71     37.42 o 
  -8   4   4     2371.85     2164.17     43.88 o 
  -7   4   4     3369.98     3249.25     57.25 o 
  -6   4   4     2414.96     2435.71     45.36 o 
  -5   4   4     4900.73     4716.70     76.40 o 
  -4   4   4     5435.88     4849.50     68.77 o 
  -3   4   4     2559.71     3236.10     47.71 o 
  -2   4   4     3719.80     3369.92     47.52 o 
  -1   4   4     4361.55     4232.17     67.76 o 
   1   4   4     4338.69     4249.10     63.03 o 
   2   4   4     3687.62     3327.35     58.00 o 
   3   4   4     2500.22     3283.57     96.22 o 
   4   4   4     5548.64     4947.50     98.12 o 
   5   4   4     5331.62     5109.68     76.99 o 
   6   4   4     2331.40     2371.31     51.43 o 
   7   4   4     3253.92     3113.39     64.17 o 
   8   4   4     2183.74     2022.28     49.41 o 
   9   4   4      904.68     1157.99     37.17 o 
  10   4   4     1805.02     1696.32     58.02 o 
  11   4   4     1677.14     1599.90     77.14 o 
  12   4   4      427.27      512.31     41.56 o 
  13   4   4      724.64      723.11     49.85 o 
  14   4   4      382.55      385.40     42.94 o 
  15   4   4      275.86      213.25     38.20 o 
 -14   5   4       82.78      124.92     31.15 o 
 -13   5   4      816.73      681.58     48.27 o 
 -12   5   4       81.74      135.20     41.49 o 
 -11   5   4      864.79      831.88     55.15 o 
 -10   5   4     1719.25     1616.46     47.63 o 
  -9   5   4     1017.40      956.34     35.57 o 
  -8   5   4     3249.94     3211.68     59.58 o 
  -7   5   4     3035.31     2805.51     52.16 o 
  -6   5   4     3783.28     3289.25     58.23 o 
  -5   5   4     3078.90     3083.36     65.60 o 
  -4   5   4     2211.51     1679.37     41.39 o 
  -3   5   4      299.43      387.89     17.49 o 
  -2   5   4     9622.75     8587.55    108.95 o 
  -1   5   4     2505.58     2721.04     51.64 o 
   0   5   4     5037.95     3822.44     58.05 o 
   1   5   4     2588.32     2908.85     70.23 o 
   2   5   4     9169.30     8115.52    131.34 o 
   3   5   4      411.26      463.28     26.16 o 
   4   5   4     2251.71     1734.62     38.30 o 
   5   5   4     3104.45     3018.53     53.58 o 
   6   5   4     3787.66     3337.00     58.10 o 
   7   5   4     2949.84     2635.50     50.58 o 
   8   5   4     3251.34     3158.88     67.54 o 
   9   5   4     1071.32      969.53     35.57 o 
  10   5   4     1769.96     1605.52     57.24 o 
  11   5   4      909.13      806.72     47.11 o 
  12   5   4       82.07      117.27     28.04 o 
  13   5   4      775.93      646.85     48.32 o 
  14   5   4       95.62      121.47     32.24 o 
 -14   6   4      205.12      254.77     40.16 o 
 -13   6   4      770.04      751.96     50.02 o 
 -12   6   4       56.05      126.62     28.42 o 
 -11   6   4     1588.24     1402.17     55.72 o 
 -10   6   4      397.10      535.78     38.32 o 
  -9   6   4     1430.12     1254.78     40.46 o 
  -8   6   4      255.68      377.25     41.86 o 
  -7   6   4     2031.57     1970.58     42.63 o 
  -6   6   4     6796.33     6480.49    100.87 o 
  -5   6   4     2211.71     2072.62     54.48 o 
  -4   6   4     1532.55     1419.32     28.86 o 
  -3   6   4     1777.47     1839.67     45.79 o 
  -2   6   4     9455.89     9001.24    115.12 o 
  -1   6   4      608.39      785.26    136.37 o 
   0   6   4     9180.37     7947.90    113.23 o 
   1   6   4      645.78      842.84     58.34 o 
   2   6   4     9042.54     8599.12    139.59 o 
   3   6   4     1796.47     1865.86     41.01 o 
   4   6   4     1554.69     1410.72     35.22 o 
   5   6   4     2200.44     2047.61     44.51 o 
   6   6   4     6954.91     6480.22    100.82 o 
   7   6   4     1979.01     1955.11     42.27 o 
   8   6   4      226.63      327.86     28.69 o 
   9   6   4     1460.18     1296.94     40.96 o 
  10   6   4      345.81      475.00     36.83 o 
  11   6   4     1666.02     1423.38     56.39 o 
  12   6   4       70.59      114.31     28.22 o 
  13   6   4      774.14      614.29     47.43 o 
  14   6   4      195.60      139.56     32.46 o 
 -14   7   4      167.50      152.22     33.01 o 
 -13   7   4      263.97      222.22     35.81 o 
 -12   7   4       95.81      116.90     28.52 o 
 -11   7   4      572.16      518.54     40.33 o 
 -10   7   4      548.55      552.51     32.76 o 
  -9   7   4      873.08      888.19     36.05 o 
  -8   7   4      626.21      772.16     28.99 o 
  -7   7   4     3428.38     2945.23     57.67 o 
  -6   7   4     3135.24     3064.85     71.37 o 
  -5   7   4     1407.68     1307.51     63.99 o 
  -4   7   4     5860.73     5288.23     79.18 o 
  -3   7   4     4300.30     3992.10     58.74 o 
  -2   7   4     3852.24     3478.25     61.99 o 
  -1   7   4     5824.67     5316.63     81.31 o 
   0   7   4     1529.66     1775.54     75.92 o 
   1   7   4     5913.31     5400.25     91.43 o 
   2   7   4     3667.72     3355.59     79.18 o 
   3   7   4     4262.99     3966.72     73.32 o 
   4   7   4     5648.08     5160.87     92.29 o 
   5   7   4     1292.25     1189.21     53.91 o 
   6   7   4     3035.92     2945.03     56.26 o 
   7   7   4     3526.46     3167.35     58.62 o 
   8   7   4      698.60      828.51     34.09 o 
   9   7   4      870.46      918.84     37.13 o 
  10   7   4      609.77      550.08     39.11 o 
  11   7   4      566.99      583.00     41.76 o 
  12   7   4       95.57       88.56     26.98 o 
  13   7   4      259.17      305.04     38.67 o 
  14   7   4      187.98      107.64     31.69 o 
 -13   8   4      160.64      142.71     37.79 o 
 -12   8   4      935.15      799.80     97.62 o 
 -11   8   4      125.02      172.42     35.36 o 
 -10   8   4      718.95      714.03     36.22 o 
  -9   8   4      836.13      837.45     36.14 o 
  -8   8   4     2330.13     2379.52     52.01 o 
  -7   8   4     1692.31     1664.11     40.96 o 
  -6   8   4     4119.27     3825.22     67.30 o 
  -5   8   4     1500.82     1303.26     33.01 o 
  -4   8   4     1310.22     1347.07     32.22 o 
  -3   8   4     2916.29     2536.17     47.12 o 
  -2   8   4      503.26      678.35     44.66 o 
  -1   8   4     2194.48     1974.76     43.56 o 
   0   8   4     1041.79     1206.93     47.40 o 
   1   8   4     2276.73     1982.11     43.49 o 
   2   8   4      464.30      724.17     28.68 o 
   3   8   4     2926.04     2597.64     54.54 o 
   4   8   4     1463.79     1537.88     61.65 o 
   5   8   4     1429.06     1278.60     44.48 o 
   6   8   4     3954.45     3672.18     67.35 o 
   7   8   4     1732.74     1747.53     41.89 o 
   8   8   4     2397.77     2407.04     59.31 o 
   9   8   4      832.89      834.70     41.98 o 
  10   8   4      662.95      669.70     41.99 o 
  11   8   4      113.44      163.21     29.03 o 
  12   8   4      982.74      815.29     58.99 o 
  13   8   4      177.86      265.46     36.73 o 
 -13   9   4      143.57      202.42     40.78 o 
 -12   9   4      337.25      242.61     42.12 o 
 -11   9   4       12.68      -10.33     26.65 o 
 -10   9   4      780.58      679.05     42.26 o 
  -9   9   4      573.03      644.21     39.73 o 
  -8   9   4     1230.37     1120.26     38.78 o 
  -7   9   4     3363.51     3246.29     70.64 o 
  -6   9   4     2337.16     2118.82     46.77 o 
  -5   9   4      280.41      389.52     33.13 o 
  -4   9   4     1371.94     1384.72     38.35 o 
  -3   9   4     3998.14     3746.53     69.31 o 
  -2   9   4      501.88      578.78     19.96 o 
  -1   9   4     7976.00     7187.78    120.98 o 
   0   9   4      218.86      360.91     58.15 o 
   1   9   4     7982.43     7199.59    121.32 o 
   2   9   4      561.02      647.18     25.58 o 
   3   9   4     4016.38     3681.14     83.77 o 
   4   9   4     1320.73     1289.33     41.04 o 
   5   9   4      320.85      461.22     33.74 o 
   6   9   4     2534.84     2313.72     48.80 o 
   7   9   4     3221.99     3169.16     62.81 o 
   8   9   4     1276.47     1140.23     40.24 o 
   9   9   4      570.06      751.69     36.94 o 
  10   9   4      765.64      743.08     38.23 o 
  11   9   4       19.13       54.45     24.48 o 
  12   9   4      357.78      378.04     47.70 o 
  13   9   4      138.60      156.14     39.03 o 
 -12  10   4      619.52      549.84     54.97 o 
 -11  10   4      374.11      413.29     46.30 o 
 -10  10   4      638.27      659.60     42.99 o 
  -9  10   4      769.06      760.74     49.87 o 
  -8  10   4      730.57      791.94     35.94 o 
  -7  10   4     1419.30     1354.69     43.08 o 
  -6  10   4     2183.03     2151.11     54.71 o 
  -5  10   4     2167.59     1931.93     50.13 o 
  -4  10   4     1139.55     1053.96     34.49 o 
  -3  10   4      945.87      884.23     38.09 o 
  -2  10   4      341.90      371.25     26.15 o 
  -1  10   4      971.03      950.78     37.34 o 
   0  10   4     1133.47     1308.41     35.15 o 
   1  10   4      996.05      916.32     43.22 o 
   2  10   4      309.49      392.01     23.25 o 
   3  10   4     1016.65      963.78     32.02 o 
   4  10   4     1156.60     1111.92     30.59 o 
   5  10   4     2134.30     1929.48     44.05 o 
   6  10   4     2193.78     2131.97     63.56 o 
   7  10   4     1382.77     1268.71     41.77 o 
   8  10   4      790.10      835.29     69.98 o 
   9  10   4      763.02      763.67     44.33 o 
  10  10   4      666.53      714.21     78.86 o 
  11  10   4      397.59      363.70     45.54 o 
  12  10   4      624.88      555.50     56.56 o 
 -12  11   4       48.16       92.75     36.76 o 
 -11  11   4      681.91      482.63     50.19 o 
 -10  11   4      465.78      369.14     59.98 o 
  -9  11   4      726.44      722.80     43.44 o 
  -8  11   4      402.26      505.09     32.14 o 
  -7  11   4      767.74      874.97     39.76 o 
  -6  11   4     1057.68     1094.37     38.89 o 
  -5  11   4       13.16      140.30     29.73 o 
  -4  11   4     3942.66     3814.54     88.01 o 
  -3  11   4       96.46      206.92     25.86 o 
  -2  11   4     3565.12     3337.33     82.13 o 
  -1  11   4     1677.71     1722.02     54.06 o 
   0  11   4     4166.72     3928.45     79.85 o 
   1  11   4     1741.67     1636.81     42.99 o 
   2  11   4     3423.81     3199.20     67.65 o 
   3  11   4       78.09      204.98     24.40 o 
   4  11   4     4013.41     3927.76     73.60 o 
   5  11   4       25.33      104.20     19.22 o 
   6  11   4      974.79      943.08     38.50 o 
   7  11   4      779.14      879.71     38.95 o 
   8  11   4      401.85      373.01     33.70 o 
   9  11   4      693.29      742.58     44.56 o 
  10  11   4      474.57      592.61     65.98 o 
  11  11   4      620.19      585.36     53.75 o 
  12  11   4       36.77       44.63     33.48 o 
 -11  12   4      440.85      351.87     46.91 o 
 -10  12   4      252.06      307.61     35.71 o 
  -9  12   4     1225.78     1110.30     53.09 o 
  -8  12   4      346.74      346.91     34.30 o 
  -7  12   4      703.73      764.50     38.33 o 
  -6  12   4      755.81      871.43     44.85 o 
  -5  12   4     1102.08     1176.78     56.70 o 
  -4  12   4     2063.50     2085.76     65.17 o 
  -3  12   4       70.67      159.33     30.06 o 
  -2  12   4     1502.51     1467.94     52.76 o 
  -1  12   4      237.17      317.85     30.81 o 
   0  12   4     1692.67     1664.13     73.35 o 
   1  12   4      241.29      401.26     32.49 o 
   2  12   4     1525.96     1452.51     65.12 o 
   3  12   4       70.62      193.86     29.89 o 
   4  12   4     1957.68     1943.09     52.66 o 
   5  12   4     1046.90     1194.44     38.42 o 
   6  12   4      737.08      735.58     36.09 o 
   7  12   4      749.02      804.38     41.26 o 
   8  12   4      343.34      370.89     35.16 o 
   9  12   4     1193.37     1165.85     60.20 o 
  10  12   4      265.97      288.29     44.68 o 
  11  12   4      456.37      369.79     48.56 o 
 -10  13   4      268.23      278.83     42.93 o 
  -9  13   4      549.27      570.92     69.43 o 
  -8  13   4      309.35      317.93     41.32 o 
  -7  13   4      692.14      842.31     47.59 o 
  -6  13   4     1106.20     1129.38     60.41 o 
  -5  13   4      555.08      545.81     45.16 o 
  -4  13   4     1087.95     1117.48     49.16 o 
  -3  13   4     1194.10     1225.09     50.40 o 
  -2  13   4     1341.80     1350.78     53.03 o 
  -1  13   4      447.25      561.01     39.55 o 
   0  13   4     1399.46     1246.61     50.41 o 
   1  13   4      520.32      662.65     40.70 o 
   2  13   4     1287.65     1314.10     63.72 o 
   3  13   4     1104.57     1108.97     48.86 o 
   4  13   4     1112.11     1125.91     49.56 o 
   5  13   4      537.16      543.88     52.99 o 
   6  13   4     1113.31     1018.51     43.97 o 
   7  13   4      714.07      775.30     46.44 o 
   8  13   4      277.14      314.78     34.65 o 
   9  13   4      550.53      547.95     43.21 o 
  10  13   4      283.38      333.30     38.37 o 
  -9  14   4      103.76       97.20     34.71 o 
  -8  14   4      928.67      761.51     58.23 o 
  -7  14   4      151.84      166.59     37.63 o 
  -6  14   4      369.29      452.75     39.91 o 
  -5  14   4      479.27      479.12     40.68 o 
  -4  14   4      494.32      520.73     40.94 o 
  -3  14   4     1225.45     1169.65     53.04 o 
  -2  14   4       86.78      146.54     28.66 o 
  -1  14   4     1004.10     1086.54     53.45 o 
   0  14   4      226.92      147.69     27.12 o 
   1  14   4     1031.39     1075.64     50.51 o 
   2  14   4       70.77      136.93     27.65 o 
   3  14   4     1239.78     1225.80     52.29 o 
   4  14   4      453.06      508.94     40.75 o 
   5  14   4      454.60      500.77     39.98 o 
   6  14   4      400.74      505.37     40.11 o 
   7  14   4      174.35      195.35     31.43 o 
   8  14   4      967.28      944.99     63.81 o 
   9  14   4      100.97      160.74     37.94 o 
  -8  15   4      249.30      219.82     51.95 o 
  -7  15   4      410.59      415.74     42.27 o 
  -6  15   4       53.44       56.27     27.12 o 
  -5  15   4      787.32      753.68     49.25 o 
  -4  15   4      478.03      493.09     42.10 o 
  -3  15   4     1004.16     1017.78     54.66 o 
  -2  15   4       44.03       64.37     25.91 o 
  -1  15   4     1366.26     1444.49     58.35 o 
   0  15   4      176.35      256.81     33.27 o 
   1  15   4     1339.53     1409.44     57.55 o 
   2  15   4       38.43       70.63     36.00 o 
   3  15   4      965.40      993.38     53.22 o 
   4  15   4      497.57      462.04     40.47 o 
   5  15   4      816.97      735.78     48.21 o 
   6  15   4       56.13       72.66     27.64 o 
   7  15   4      387.67      487.40     50.65 o 
   8  15   4      232.39      202.91     41.20 o 
  -7  16   4       90.32      145.74     33.65 o 
  -6  16   4      837.79      929.91     56.35 o 
  -5  16   4      439.41      431.65     42.76 o 
  -4  16   4      290.78      248.56     35.49 o 
  -3  16   4      494.24      474.44     53.32 o 
  -2  16   4      309.41      250.94     34.96 o 
  -1  16   4      397.62      362.25     39.76 o 
   0  16   4      613.75      677.85     47.97 o 
   1  16   4      389.09      406.35     39.87 o 
   2  16   4      309.63      327.96     39.28 o 
   3  16   4      473.74      458.09     41.97 o 
   4  16   4      331.81      284.68     50.85 o 
   5  16   4      449.63      431.47     41.96 o 
   6  16   4      852.19      970.36     56.65 o 
   7  16   4       96.34      118.70     38.02 o 
  -5  17   4      276.59      275.06     39.66 o 
  -4  17   4      791.20      816.65     54.97 o 
  -3  17   4       52.75       96.70     28.99 o 
  -2  17   4     1058.88     1027.63     58.93 o 
  -1  17   4       15.76       76.88     28.91 o 
   0  17   4     1267.24     1144.67     61.48 o 
   1  17   4        9.45      124.01     30.57 o 
   2  17   4     1047.97      993.48     57.64 o 
   3  17   4       57.10       59.08     40.41 o 
   4  17   4      869.84      902.08     73.63 o 
   5  17   4      271.83      299.33     40.57 o 
  -3  18   4      146.61      135.62     33.75 o 
  -2  18   4      211.87      143.04     33.72 o 
  -1  18   4       69.61       75.54     31.61 o 
   0  18   4      368.04      302.19     40.22 o 
   1  18   4       65.23       69.45     30.97 o 
   2  18   4      205.61      171.80     35.31 o 
   3  18   4      133.49      177.22     36.49 o 
   1   0   5     1826.68     1940.67     29.72 o 
   2   0   5     5644.56     6499.77     90.73 o 
   3   0   5    28903.69    30971.51    409.28 o 
   4   0   5     1275.63     1859.08     32.99 o 
   5   0   5    15914.37    17868.42    243.08 o 
   6   0   5       16.78       63.16     15.52 o 
   7   0   5     1927.66     2256.16     48.84 o 
   8   0   5      982.68      963.40     30.32 o 
   9   0   5      985.77     1193.98     35.58 o 
  10   0   5      593.47      645.90     39.72 o 
  11   0   5     1147.64     1218.34     52.79 o 
  12   0   5      219.99      231.90     32.10 o 
  13   0   5        2.32       -4.83     24.41 o 
  14   0   5      665.25      630.87     49.68 o 
  15   0   5      322.95      358.96     43.62 o 
 -15   1   5      332.46      341.64     42.59 o 
 -14   1   5      751.03      716.30     51.27 o 
 -13   1   5      350.83      403.29     40.68 o 
 -12   1   5     1595.18     1727.79     75.37 o 
 -11   1   5     1383.89     1400.60     54.93 o 
 -10   1   5     3717.85     4138.00    110.61 o 
  -9   1   5     1924.95     2089.50     61.40 o 
  -8   1   5     2522.80     2622.73     55.85 o 
  -7   1   5      725.40      729.86     24.72 o 
  -6   1   5     5866.16     6160.93     93.44 o 
  -5   1   5     4045.89     4388.03     62.50 o 
  -4   1   5     2286.81     2530.46     39.29 o 
  -3   1   5     6447.01     6099.83     81.04 o 
  -2   1   5     9831.22    10559.01    156.34 o 
  -1   1   5    14251.00    16060.95    215.44 o 
   0   1   5     5281.26     5255.61     84.74 o 
   1   1   5    14567.25    16301.96    216.66 o 
   2   1   5     9811.83    10379.27    156.01 o 
   3   1   5     6647.50     6314.49    108.73 o 
   4   1   5     2481.53     2787.18     48.86 o 
   5   1   5     4162.03     4448.17     76.06 o 
   6   1   5     5765.83     6128.48    103.12 o 
   7   1   5      729.75      726.66     20.52 o 
   8   1   5     2435.96     2567.13     56.19 o 
   9   1   5     1913.98     2075.34     50.57 o 
  10   1   5     3581.63     4026.42     98.64 o 
  11   1   5     1371.32     1479.25     55.94 o 
  12   1   5     1665.84     1781.67     64.38 o 
  13   1   5      371.64      441.80     41.92 o 
  14   1   5      695.49      622.54     49.47 o 
  15   1   5      298.99      228.21     38.22 o 
 -15   2   5       23.34       26.24     28.92 o 
 -14   2   5      220.62      230.84     47.02 o 
 -13   2   5      521.46      519.28     43.80 o 
 -12   2   5       18.59       53.93     24.41 o 
 -11   2   5      638.37      690.19     43.77 o 
 -10   2   5     3312.75     3497.57     88.19 o 
  -9   2   5      592.46      846.83     40.56 o 
  -8   2   5     3754.79     3950.46     67.46 o 
  -7   2   5      400.69      549.45     26.38 o 
  -6   2   5     5886.18     6196.86     92.92 o 
  -5   2   5     5212.78     6294.93     84.81 o 
  -4   2   5    22226.41    24318.21    301.96 o 
  -3   2   5     9207.81    10904.81    157.13 o 
  -2   2   5    21098.75    21033.51    275.25 o 
  -1   2   5     5637.56     6650.86    104.87 o 
   0   2   5     2300.49     2220.71     37.34 o 
   1   2   5     6010.78     7153.36    105.04 o 
   2   2   5    20535.38    20385.99    275.30 o 
   3   2   5     9483.75    10994.51    165.15 o 
   4   2   5    22714.96    24616.86    358.59 o 
   5   2   5     5145.68     6083.72    114.48 o 
   6   2   5     5689.29     5922.16    102.39 o 
   7   2   5      408.13      527.72     30.87 o 
   8   2   5     3685.13     3846.08     74.53 o 
   9   2   5      520.69      724.35     30.72 o 
  10   2   5     3302.48     3293.69     86.67 o 
  11   2   5      604.40      580.82     41.42 o 
  12   2   5        9.39       12.11     23.39 o 
  13   2   5      536.70      467.09     42.93 o 
  14   2   5      240.11      228.62     35.90 o 
  15   2   5       34.20       38.32     30.03 o 
 -15   3   5      425.02      295.18     42.25 o 
 -14   3   5       54.30      147.70     32.81 o 
 -13   3   5     1937.13     1803.20     67.61 o 
 -12   3   5      462.51      464.39     40.22 o 
 -11   3   5     2175.66     2026.48     67.41 o 
 -10   3   5       37.27       46.65     21.83 o 
  -9   3   5     2675.75     2517.91     58.88 o 
  -8   3   5       39.19       84.99     18.38 o 
  -7   3   5     5340.85     5256.77     84.09 o 
  -6   3   5     1640.51     1550.11     32.81 o 
  -5   3   5     2198.78     2217.34     38.21 o 
  -4   3   5      222.83      214.13     11.80 o 
  -3   3   5     1977.05     2009.01     36.23 o 
  -2   3   5     7935.41     7039.09    100.70 o 
  -1   3   5     2330.24     2086.49     33.38 o 
   0   3   5    15631.95    13843.12    186.23 o 
   1   3   5     2264.68     2055.74     34.10 o 
   2   3   5     8108.58     7346.45    101.77 o 
   3   3   5     2212.42     2317.83     37.81 o 
   4   3   5      233.73      308.48     17.33 o 
   5   3   5     2263.16     2275.82     44.12 o 
   6   3   5     1531.97     1417.71     36.80 o 
   7   3   5     5426.14     5257.91     94.04 o 
   8   3   5       25.40       41.86     17.90 o 
   9   3   5     2802.70     2678.03     71.31 o 
  10   3   5       35.46       41.14     20.76 o 
  11   3   5     2292.64     2277.60     70.32 o 
  12   3   5      464.74      465.43     41.05 o 
  13   3   5     1851.01     1643.35     65.75 o 
  14   3   5       48.92       90.87     29.67 o 
  15   3   5      379.29      344.25     42.74 o 
 -14   4   5      129.49      134.94     31.94 o 
 -13   4   5       24.47       34.35     25.97 o 
 -12   4   5      226.69      110.40     28.14 o 
 -11   4   5      118.49      152.31     28.51 o 
 -10   4   5      224.48      307.62     24.75 o 
  -9   4   5      279.47      288.73     22.73 o 
  -8   4   5      414.18      528.97     28.65 o 
  -7   4   5     1648.37     1619.45     36.21 o 
  -6   4   5     6002.56     5579.56     88.95 o 
  -5   4   5      491.30      706.03     28.03 o 
  -4   4   5    10612.28    10584.51    138.11 o 
  -3   4   5    16572.96    14883.13    186.31 o 
  -2   4   5    21094.66    21674.16    290.43 o 
  -1   4   5     4723.14     4075.43     63.61 o 
   0   4   5     8145.11     8171.14    113.90 o 
   1   4   5     4287.16     3724.96     54.05 o 
   2   4   5    21015.07    21849.13    291.49 o 
   3   4   5    16232.19    14683.79    222.53 o 
   4   4   5    10792.03    10712.41    164.79 o 
   5   4   5      342.58      604.88     41.81 o 
   6   4   5     6453.43     5860.62     88.85 o 
   7   4   5     1611.31     1588.55     40.90 o 
   8   4   5      362.67      452.45     24.75 o 
   9   4   5      308.06      296.88     22.79 o 
  10   4   5      190.42      178.80     26.93 o 
  11   4   5      137.86      142.54     51.01 o 
  12   4   5      245.65      203.45     31.75 o 
  13   4   5       34.53       65.88     26.80 o 
  14   4   5      120.04      111.10     31.90 o 
 -14   5   5      557.13      518.26     46.51 o 
 -13   5   5      531.84      778.07     50.52 o 
 -12   5   5     3359.43     2946.60     86.76 o 
 -11   5   5      691.35      881.90     47.72 o 
 -10   5   5     2087.48     1745.27     49.66 o 
  -9   5   5     1000.92     1216.37     39.51 o 
  -8   5   5     1313.04     1241.46     32.50 o 
  -7   5   5      841.45     1137.32     65.14 o 
  -6   5   5     2705.35     2569.07     48.53 o 
  -5   5   5     1569.96     1613.88     42.80 o 
  -4   5   5     7007.66     6418.08     89.17 o 
  -3   5   5     5080.82     4415.67     62.28 o 
  -2   5   5      940.92      968.82     19.07 o 
  -1   5   5     2786.59     2637.58     46.21 o 
   0   5   5      280.72      225.92     11.61 o 
   1   5   5     2739.58     2573.28     39.95 o 
   2   5   5      828.11      872.11     26.22 o 
   3   5   5     4789.87     4277.73     75.51 o 
   4   5   5     7196.05     6599.66    107.58 o 
   5   5   5     1652.47     1758.95     56.03 o 
   6   5   5     2553.88     2470.85     47.26 o 
   7   5   5      888.22     1127.40     29.09 o 
   8   5   5     1272.80     1134.92     39.94 o 
   9   5   5     1106.83     1286.68     40.05 o 
  10   5   5     2139.75     1785.39     60.37 o 
  11   5   5      772.34      858.23     54.48 o 
  12   5   5     3378.80     2958.86     87.22 o 
  13   5   5      491.29      629.06     47.73 o 
  14   5   5      521.89      445.45     44.69 o 
 -14   6   5      100.23      130.46     32.11 o 
 -13   6   5      147.12      126.58     30.90 o 
 -12   6   5      365.30      355.00     37.31 o 
 -11   6   5      234.26      237.49     31.76 o 
 -10   6   5     1142.12     1167.88     41.18 o 
  -9   6   5      529.74      600.47     31.17 o 
  -8   6   5     1011.91      938.84     29.82 o 
  -7   6   5     3089.61     2886.74     55.18 o 
  -6   6   5      192.66      352.13     39.86 o 
  -5   6   5     3827.18     3625.42     61.89 o 
  -4   6   5      511.58      482.12     24.59 o 
  -3   6   5     9595.31     8843.17    116.09 o 
  -2   6   5       61.76      199.22     46.75 o 
  -1   6   5    17096.65    15469.87    194.26 o 
   0   6   5     2226.15     2368.14     91.54 o 
   1   6   5    17167.58    15411.94    233.51 o 
   2   6   5       69.29      182.73     25.76 o 
   3   6   5     9448.02     8701.89    140.49 o 
   4   6   5      508.28      512.57     24.02 o 
   5   6   5     3780.36     3612.76     68.62 o 
   6   6   5      234.52      350.70     28.85 o 
   7   6   5     3041.55     2878.41     54.54 o 
   8   6   5     1065.24      994.80     34.59 o 
   9   6   5      442.51      516.51     37.65 o 
  10   6   5     1158.85     1104.46     48.44 o 
  11   6   5      267.12      275.49     33.24 o 
  12   6   5      339.64      307.72     36.22 o 
  13   6   5      149.79      114.13     45.97 o 
  14   6   5      103.56       93.30     31.27 o 
 -14   7   5      523.03      535.13     47.94 o 
 -13   7   5      434.35      460.10     42.94 o 
 -12   7   5     1366.89     1376.24     58.56 o 
 -11   7   5      477.94      489.17     38.63 o 
 -10   7   5      665.95      648.42     37.13 o 
  -9   7   5     1068.79      919.82     36.73 o 
  -8   7   5     2408.69     2119.51     60.03 o 
  -7   7   5      529.41      544.58     24.61 o 
  -6   7   5      318.50      434.92     24.95 o 
  -5   7   5     3499.23     3140.04     56.22 o 
  -4   7   5     1501.39     1293.09     29.54 o 
  -3   7   5      844.72      787.62     18.98 o 
  -2   7   5     1058.47     1111.69     28.49 o 
  -1   7   5      369.18      361.31     24.19 o 
   0   7   5      516.58      640.21     34.93 o 
   1   7   5      422.97      442.90     22.62 o 
   2   7   5     1095.50     1164.23     28.15 o 
   3   7   5      775.36      734.50     26.68 o 
   4   7   5     1510.57     1299.98     34.88 o 
   5   7   5     3420.03     3067.24     56.61 o 
   6   7   5      269.36      411.24     26.61 o 
   7   7   5      617.05      595.19     25.18 o 
   8   7   5     2280.56     2055.54     53.14 o 
   9   7   5     1098.82      969.37     37.40 o 
  10   7   5      564.27      582.31     52.20 o 
  11   7   5      456.88      408.44     37.78 o 
  12   7   5     1350.62     1352.20     63.89 o 
  13   7   5      450.24      416.26     41.80 o 
  14   7   5      502.09      422.08     45.33 o 
 -13   8   5      701.91      571.86     56.12 o 
 -12   8   5      167.63      169.77     38.15 o 
 -11   8   5      719.22      712.53     44.96 o 
 -10   8   5      580.44      567.44     36.24 o 
  -9   8   5      449.66      506.46     31.12 o 
  -8   8   5     3430.54     3195.74     62.72 o 
  -7   8   5      706.40      904.34     30.04 o 
  -6   8   5     3769.34     3695.97     67.37 o 
  -5   8   5     2127.08     2226.15     44.82 o 
  -4   8   5     6426.33     5619.12     81.16 o 
  -3   8   5      500.82      733.66     29.17 o 
  -2   8   5     6700.84     5945.30     98.94 o 
  -1   8   5     4767.18     4898.77     75.36 o 
   0   8   5     8701.49     7997.22    130.84 o 
   1   8   5     4688.90     4548.21     83.76 o 
   2   8   5     6736.35     5889.37    101.87 o 
   3   8   5      480.00      783.83     34.44 o 
   4   8   5     6476.99     5691.56    106.32 o 
   5   8   5     1979.40     2153.03     45.66 o 
   6   8   5     3892.59     3859.51     68.92 o 
   7   8   5      695.88      967.95     35.48 o 
   8   8   5     3493.68     3099.49     70.58 o 
   9   8   5      481.10      579.89     32.52 o 
  10   8   5      534.09      500.14     38.10 o 
  11   8   5      711.12      648.17     44.70 o 
  12   8   5      143.75      127.99     42.69 o 
  13   8   5      693.73      802.81     71.18 o 
 -13   9   5     1437.24     1336.67    114.40 o 
 -12   9   5       85.55      131.94     42.46 o 
 -11   9   5      915.33      919.09    113.97 o 
 -10   9   5       48.04      121.02     25.74 o 
  -9   9   5     1581.79     1418.70     51.99 o 
  -8   9   5       85.47      195.52     22.48 o 
  -7   9   5      831.57      912.92     36.63 o 
  -6   9   5      639.95      835.48     34.11 o 
  -5   9   5     3669.16     3291.19     69.03 o 
  -4   9   5     1197.06     1167.20     30.58 o 
  -3   9   5      161.92      137.35     14.00 o 
  -2   9   5      614.55      601.67     22.69 o 
  -1   9   5     1383.49     1351.25     29.82 o 
   0   9   5     1438.78     1553.36     40.29 o 
   1   9   5     1443.57     1353.48     35.94 o 
   2   9   5      587.01      575.98     24.19 o 
   3   9   5      180.21      183.40     16.09 o 
   4   9   5     1319.25     1232.93     36.38 o 
   5   9   5     3619.32     3279.23     61.70 o 
   6   9   5      671.83      904.37     42.44 o 
   7   9   5      918.35      942.25     32.30 o 
   8   9   5       82.52      166.92     21.92 o 
   9   9   5     1593.61     1430.91     46.55 o 
  10   9   5       44.73      117.16     25.83 o 
  11   9   5      844.25      815.68     66.10 o 
  12   9   5       89.23      102.18     32.99 o 
  13   9   5     1447.86     1293.92     77.04 o 
 -12  10   5      175.20      121.50     37.34 o 
 -11  10   5      130.12      127.92     33.99 o 
 -10  10   5       50.37       48.61     23.82 o 
  -9  10   5      334.59      284.47     31.83 o 
  -8  10   5     1015.27      896.67     38.16 o 
  -7  10   5     1030.91     1089.52     50.13 o 
  -6  10   5     1474.15     1386.58     43.24 o 
  -5  10   5     1073.48     1205.42     38.55 o 
  -4  10   5      219.74      403.14     24.76 o 
  -3  10   5     2367.72     2478.67     49.30 o 
  -2  10   5     2361.75     2275.24     45.15 o 
  -1  10   5     3196.58     3332.56     67.44 o 
   0  10   5     4952.08     4427.66     83.16 o 
   1  10   5     3161.54     3403.60     68.18 o 
   2  10   5     2615.13     2416.05     53.48 o 
   3  10   5     2531.39     2564.31     57.09 o 
   4  10   5      206.00      361.70     24.30 o 
   5  10   5      959.02     1081.08     38.78 o 
   6  10   5     1490.59     1415.48     37.90 o 
   7  10   5     1005.08     1043.53     34.03 o 
   8  10   5     1016.77      885.17     55.42 o 
   9  10   5      342.81      340.25     33.21 o 
  10  10   5       66.18      112.66     25.92 o 
  11  10   5      109.69       80.00     31.55 o 
  12  10   5      148.55      161.21     40.05 o 
 -12  11   5      826.95      672.06     58.73 o 
 -11  11   5       17.99       87.30     33.19 o 
 -10  11   5     1742.03     1751.25     63.02 o 
  -9  11   5      249.34      269.31     39.10 o 
  -8  11   5     1118.04     1075.89     53.42 o 
  -7  11   5      234.44      355.87     28.16 o 
  -6  11   5      620.87      664.84     34.22 o 
  -5  11   5      954.01     1030.65     37.25 o 
  -4  11   5     1001.59     1076.50     45.98 o 
  -3  11   5     1746.93     1558.89     52.82 o 
  -2  11   5     1089.37     1100.10     48.11 o 
  -1  11   5      390.04      391.49     22.36 o 
   0  11   5        9.81       15.90     14.65 o 
   1  11   5      407.24      414.66     23.65 o 
   2  11   5     1053.50     1023.93     34.12 o 
   3  11   5     1766.99     1583.89     48.38 o 
   4  11   5      898.73      988.42     33.67 o 
   5  11   5     1021.42     1102.40     38.41 o 
   6  11   5      711.07      784.52     36.36 o 
   7  11   5      202.39      373.13     28.73 o 
   8  11   5     1062.56      993.72     48.37 o 
   9  11   5      262.86      308.18     33.18 o 
  10  11   5     1719.85     1608.41     65.14 o 
  11  11   5       14.37       47.32     30.37 o 
  12  11   5      794.41      753.22    103.47 o 
 -11  12   5      211.40      149.57     38.76 o 
 -10  12   5      230.86      294.99     36.22 o 
  -9  12   5      604.51      564.72     41.65 o 
  -8  12   5      141.76      182.18     28.56 o 
  -7  12   5      906.69      867.90     39.44 o 
  -6  12   5       79.70      128.98     25.91 o 
  -5  12   5     2066.54     2006.64     74.04 o 
  -4  12   5     1306.17     1617.75     72.64 o 
  -3  12   5     4695.96     4213.47    102.01 o 
  -2  12   5      288.14      457.70     35.13 o 
  -1  12   5     6109.04     5909.30    137.38 o 
   1  12   5     6326.41     5978.17    128.51 o 
   2  12   5      271.20      476.00     35.59 o 
   3  12   5     4878.12     4335.94     91.41 o 
   4  12   5     1304.59     1552.57     46.66 o 
   5  12   5     2025.23     1928.03     48.90 o 
   6  12   5       64.52       95.63     21.09 o 
   7  12   5      914.57      851.00     39.16 o 
   8  12   5      123.99      166.72     27.26 o 
   9  12   5      637.38      658.44     52.06 o 
  10  12   5      217.01      241.08     33.70 o 
  11  12   5      204.49      186.44     39.41 o 
 -10  13   5      562.62      538.81     59.89 o 
  -9  13   5      387.27      322.87     44.09 o 
  -8  13   5      790.69      735.94     54.50 o 
  -7  13   5      722.96      894.02     49.00 o 
  -6  13   5      286.32      313.00     81.75 o 
  -5  13   5      488.66      551.82     41.05 o 
  -4  13   5      312.61      379.05     35.87 o 
  -3  13   5      277.74      241.26     30.47 o 
  -2  13   5      476.76      467.84     45.97 o 
  -1  13   5      518.59      486.11     37.38 o 
   0  13   5      134.92       90.18     29.99 o 
   1  13   5      510.96      485.77     37.20 o 
   2  13   5      507.56      558.71     60.63 o 
   3  13   5      246.32      224.46     29.19 o 
   4  13   5      264.70      227.44     30.39 o 
   5  13   5      524.94      542.38     50.95 o 
   6  13   5      298.31      326.83     30.59 o 
   7  13   5      727.46      885.29     59.34 o 
   8  13   5      791.76      764.00     60.82 o 
   9  13   5      426.19      387.77     38.22 o 
  10  13   5      570.49      578.86     45.77 o 
  -9  14   5      277.88      298.74     44.69 o 
  -8  14   5      232.85      180.79     38.80 o 
  -7  14   5       90.10       60.40     39.07 o 
  -6  14   5      577.25      615.95     45.22 o 
  -5  14   5      316.90      323.60     35.92 o 
  -4  14   5     2313.41     2264.60     72.64 o 
  -3  14   5       38.47      180.15     29.34 o 
  -2  14   5     1823.23     1859.21     65.82 o 
  -1  14   5      137.53      177.18     31.34 o 
   0  14   5     1798.15     1735.81     73.60 o 
   1  14   5      140.03      196.02     40.34 o 
   2  14   5     1813.41     1834.47     63.73 o 
   3  14   5       40.19       89.26     31.03 o 
   4  14   5     2217.82     2195.55    106.82 o 
   5  14   5      282.97      291.78     33.99 o 
   6  14   5      614.87      649.03     44.44 o 
   7  14   5       95.34      124.22     28.11 o 
   8  14   5      255.59      213.85     38.79 o 
   9  14   5      291.97      334.22     51.22 o 
  -8  15   5       29.93       62.92     42.50 o 
  -7  15   5      860.56      856.67     66.14 o 
  -6  15   5      249.73      251.28     54.85 o 
  -5  15   5      393.77      419.39     40.21 o 
  -4  15   5      233.22      237.16     32.97 o 
  -3  15   5      544.79      481.24     42.57 o 
  -2  15   5      143.48      162.80     30.01 o 
  -1  15   5        7.93      -10.27     22.09 o 
   0  15   5      142.94      139.38     28.06 o 
   1  15   5        5.08       -8.23     20.72 o 
   2  15   5      131.33      137.60     28.80 o 
   3  15   5      570.74      499.24     41.42 o 
   4  15   5      210.00      264.84     33.99 o 
   5  15   5      352.03      458.96     40.76 o 
   6  15   5      263.97      211.24     32.83 o 
   7  15   5      853.74      838.62     60.44 o 
   8  15   5       27.55       67.95     49.34 o 
  -7  16   5      684.37      639.11     62.26 o 
  -6  16   5      740.33      749.37     53.14 o 
  -5  16   5      678.51      653.02     49.93 o 
  -4  16   5      298.49      363.78     39.39 o 
  -3  16   5      532.18      440.22     41.90 o 
  -2  16   5      795.71      814.45     59.30 o 
  -1  16   5      493.14      519.17     43.48 o 
   0  16   5      733.27      806.70     64.37 o 
   1  16   5      472.63      499.75     48.39 o 
   2  16   5      749.61      701.97     48.58 o 
   3  16   5      528.70      552.69     44.42 o 
   4  16   5      261.03      386.01     39.59 o 
   5  16   5      695.70      767.16     51.27 o 
   6  16   5      721.12      712.98     56.52 o 
   7  16   5      657.29      597.26     56.68 o 
  -5  17   5       98.86       98.45     31.87 o 
  -4  17   5      383.77      432.01     44.28 o 
  -3  17   5      247.19      264.05     37.62 o 
  -2  17   5       69.18       58.68     28.08 o 
  -1  17   5      278.01      305.25     39.04 o 
   0  17   5        7.72       -4.38     26.19 o 
   1  17   5      271.37      305.54     39.41 o 
   2  17   5       70.23       51.10     28.19 o 
   3  17   5      253.93      308.42     49.85 o 
   4  17   5      402.31      466.91     45.41 o 
   5  17   5       83.38      118.28     32.43 o 
  -2  18   5       61.68      200.17     37.19 o 
  -1  18   5      828.21      769.20     55.98 o 
   0  18   5       60.84       99.98     31.70 o 
   1  18   5      814.17      803.61     55.94 o 
   2  18   5       61.17      143.87     34.38 o 
   0   0   6    14103.90    13365.27    253.93 o 
   1   0   6    19007.79    20935.71    258.14 o 
   2   0   6     3043.83     2728.52     42.31 o 
   3   0   6      244.33      349.26     17.60 o 
   4   0   6    12160.68    13446.97    202.25 o 
   5   0   6      801.10     1225.10     26.45 o 
   6   0   6     3496.77     3789.22     61.93 o 
   7   0   6       10.93       75.95     17.91 o 
   8   0   6     1520.49     1510.88     39.71 o 
   9   0   6       59.12      133.06     17.31 o 
  10   0   6      796.97      959.45     45.98 o 
  11   0   6       31.58      112.96     26.10 o 
  12   0   6       48.63       46.28     24.39 o 
  13   0   6      421.57      437.91     42.25 o 
  14   0   6      268.73      218.64     39.50 o 
  15   0   6      169.85      219.63     38.93 o 
 -15   1   6      732.49      736.77     55.34 o 
 -14   1   6      483.65      532.34     46.58 o 
 -13   1   6     1214.07     1311.66     60.49 o 
 -12   1   6     1016.67     1055.21     54.15 o 
 -11   1   6     1031.93     1068.79     53.30 o 
 -10   1   6      745.31      829.27     43.96 o 
  -9   1   6     5467.34     5590.14    102.03 o 
  -8   1   6     1084.82     1108.39     33.38 o 
  -7   1   6     2138.88     2251.35     48.82 o 
  -6   1   6     3677.44     4233.89     66.98 o 
  -5   1   6     2499.32     2483.80     37.44 o 
  -3   1   6     6842.62     6907.11     90.65 o 
  -1   1   6    10591.35    11776.89    159.45 o 
   0   1   6      547.86      430.99     12.79 o 
   1   1   6    10672.37    11816.20    147.81 o 
   3   1   6     6901.65     6950.74    108.34 o 
   5   1   6     2558.66     2529.07     54.18 o 
   6   1   6     3583.74     4081.34     74.73 o 
   7   1   6     1972.91     2163.93     42.02 o 
   8   1   6     1140.03     1160.89     34.38 o 
   9   1   6     5296.08     5430.38    102.04 o 
  10   1   6      760.48      878.88     44.96 o 
  11   1   6     1068.69     1105.19     51.77 o 
  12   1   6     1000.53     1094.13     54.56 o 
  13   1   6     1195.59     1344.66     67.77 o 
  14   1   6      483.43      441.45     43.95 o 
  15   1   6      714.13      703.18     54.44 o 
 -15   2   6        8.51       15.34     29.62 o 
 -14   2   6      190.63      209.42     36.26 o 
 -13   2   6      240.29      278.71     35.94 o 
 -12   2   6        3.85       31.36     23.73 o 
 -11   2   6      248.55      260.95     32.17 o 
 -10   2   6      266.61      320.82     31.99 o 
  -9   2   6     3019.74     3143.74     80.82 o 
  -8   2   6      859.65     1018.67     27.76 o 
  -7   2   6     3698.54     3691.18     62.53 o 
  -6   2   6     1179.73     1177.29     24.72 o 
  -5   2   6     8867.63     9272.41    114.76 o 
  -4   2   6     9196.09    10577.42    145.74 o 
  -3   2   6    24368.44    23910.25    316.74 o 
  -2   2   6    12220.38    12660.02    170.79 o 
  -1   2   6    41191.30    39988.24    529.94 o 
   0   2   6     2332.04     2850.35     39.61 o 
   1   2   6    42123.52    40779.13    530.09 o 
   2   2   6    12208.48    12517.14    171.03 o 
   3   2   6    23895.56    23620.28    316.77 o 
   4   2   6     8939.60    10208.30    160.44 o 
   5   2   6     9241.11     9447.01    165.30 o 
   6   2   6     1339.84     1331.71     32.74 o 
   7   2   6     3563.43     3496.08     68.73 o 
   8   2   6      857.02      975.58     33.74 o 
   9   2   6     3107.47     3291.48     69.39 o 
  10   2   6      251.87      404.31     33.78 o 
  11   2   6      223.70      223.23     30.63 o 
  12   2   6        6.31       23.84     25.06 o 
  13   2   6      248.64      327.78     38.12 o 
  14   2   6      180.78      265.98     38.13 o 
  15   2   6       11.67        2.21     29.32 o 
 -15   3   6       27.31       33.89     29.41 o 
 -14   3   6      872.67      823.47     54.27 o 
 -13   3   6       90.98       93.50     28.55 o 
 -12   3   6     1616.50     1391.52     57.28 o 
 -11   3   6      111.24      138.22     27.22 o 
 -10   3   6     1963.48     1924.05     97.04 o 
  -9   3   6     2084.90     2197.38     53.11 o 
  -8   3   6     4261.17     4151.56     80.65 o 
  -7   3   6      210.69      295.39     16.96 o 
  -6   3   6     7210.19     7310.08     98.70 o 
  -5   3   6      575.60      832.43     25.55 o 
  -4   3   6       67.41       91.01      9.29 o 
  -3   3   6      115.92      297.95     12.01 o 
  -2   3   6     7199.20     6963.81     99.88 o 
  -1   3   6     3027.39     3311.31     53.57 o 
   0   3   6       48.18       83.64     10.08 o 
   1   3   6     2852.73     3083.37     45.08 o 
   2   3   6     7432.90     7204.30    100.85 o 
   4   3   6       22.14       74.75      9.57 o 
   5   3   6      504.38      724.18     32.90 o 
   6   3   6     6876.43     7004.72    119.43 o 
   7   3   6      231.02      282.02     21.32 o 
   8   3   6     4075.33     3921.10     77.91 o 
   9   3   6     2025.81     2107.34     63.03 o 
  10   3   6     1877.81     1721.62     59.17 o 
  11   3   6      128.94      171.43     29.16 o 
  12   3   6     1668.37     1437.77     57.97 o 
  13   3   6      100.76      120.78     29.57 o 
  14   3   6      850.96      851.08     55.61 o 
  15   3   6       26.13       37.31     30.24 o 
 -14   4   6       30.10      -23.93     24.82 o 
 -13   4   6       49.73       86.15     27.61 o 
 -12   4   6      151.78      204.30     32.08 o 
 -11   4   6      636.18      635.29     41.83 o 
 -10   4   6      376.27      512.47     41.85 o 
  -9   4   6     1152.06     1101.68     37.05 o 
  -8   4   6      993.78     1033.46     32.64 o 
  -7   4   6     2673.80     2574.06     49.30 o 
  -6   4   6      689.77      656.95     27.77 o 
  -5   4   6     4234.73     3945.03     62.37 o 
  -4   4   6      308.72      305.34     17.11 o 
  -3   4   6     5560.38     5593.51     80.86 o 
  -2   4   6    10237.32     8810.43    122.26 o 
  -1   4   6    18825.54    18147.47    268.48 o 
   0   4   6     4289.64     3464.75     53.34 o 
   1   4   6    19050.89    18503.33    229.21 o 
   2   4   6     9902.00     8634.00    123.06 o 
   3   4   6     5172.79     5252.65     81.19 o 
   4   4   6      349.77      332.46     29.70 o 
   5   4   6     4792.39     4603.31     75.64 o 
   6   4   6      559.69      526.66     19.23 o 
   7   4   6     2602.88     2506.93     55.06 o 
   8   4   6      979.78     1001.83     32.91 o 
   9   4   6     1157.39     1176.07     36.88 o 
  10   4   6      417.44      515.01     45.50 o 
  11   4   6      589.79      526.55     39.97 o 
  12   4   6      175.02      190.88     31.51 o 
  13   4   6       58.32       92.09     28.76 o 
  14   4   6       24.22       11.47     26.70 o 
 -14   5   6      233.65      313.36     39.57 o 
 -13   5   6     1857.91     1687.00     66.25 o 
 -12   5   6      583.86      787.84     48.87 o 
 -11   5   6     2469.08     2295.76     71.40 o 
 -10   5   6      848.00      948.43     38.52 o 
  -9   5   6     2336.57     2122.70     53.67 o 
  -8   5   6     2020.91     2061.15     44.43 o 
  -7   5   6     5987.13     5611.62     89.05 o 
  -6   5   6     1143.64     1046.68     28.18 o 
  -5   5   6     2916.85     2965.37     49.10 o 
  -4   5   6      659.53      923.40     29.24 o 
  -3   5   6     2046.05     1791.04     31.89 o 
  -2   5   6     3311.85     3027.59     49.08 o 
  -1   5   6      516.09      702.83     25.51 o 
   0   5   6      815.91      726.42     17.67 o 
   1   5   6      471.21      625.48     27.73 o 
   2   5   6     3261.95     3030.92     50.41 o 
   3   5   6     2118.26     1933.64     40.34 o 
   4   5   6      721.72      980.39     36.51 o 
   5   5   6     3011.84     3124.56     59.33 o 
   6   5   6     1260.98     1096.77     32.01 o 
   7   5   6     5757.05     5273.70    104.12 o 
   8   5   6     1876.66     1964.62     49.50 o 
   9   5   6     2423.97     2104.51     53.56 o 
  10   5   6      846.40      946.03     47.37 o 
  11   5   6     2539.13     2205.82     71.27 o 
  12   5   6      591.68      763.03     72.29 o 
  13   5   6     1830.66     1641.52     66.09 o 
  14   5   6      231.01      281.12     38.26 o 
 -14   6   6       66.78       88.62     31.83 o 
 -13   6   6       55.20       68.50     28.06 o 
 -12   6   6       28.63       36.73     23.98 o 
 -11   6   6      119.82       89.83     25.75 o 
 -10   6   6      685.13      694.18     34.47 o 
  -9   6   6       37.21       93.42     18.56 o 
  -8   6   6     1766.51     1767.15     41.82 o 
  -7   6   6      911.21      838.84     27.42 o 
  -6   6   6     8768.24     8149.13    124.18 o 
  -5   6   6     1571.97     1495.49     37.87 o 
  -4   6   6     3592.46     3438.98     55.35 o 
  -3   6   6      440.78      389.23     54.30 o 
  -2   6   6    10597.07     9280.10    121.51 o 
  -1   6   6      130.21      139.72     24.93 o 
   0   6   6    12597.20    11466.22    159.94 o 
   1   6   6      138.47      144.60     34.72 o 
   2   6   6    10568.56     9314.97    147.66 o 
   3   6   6      422.55      440.65     42.22 o 
   4   6   6     3211.11     3106.57     62.83 o 
   5   6   6     1569.36     1533.65     69.61 o 
   6   6   6     9117.25     8369.93    124.61 o 
   7   6   6      909.80      811.68     26.17 o 
   8   6   6     1869.04     1801.47     47.96 o 
   9   6   6       42.24       72.33     17.93 o 
  10   6   6      717.52      730.95     42.85 o 
  11   6   6      113.92       75.52     25.20 o 
  12   6   6       32.99       30.84     24.65 o 
  13   6   6       53.90       33.39     25.71 o 
  14   6   6       68.04       72.41     30.61 o 
 -14   7   6      587.02      573.22     58.04 o 
 -13   7   6      768.42      826.72     74.78 o 
 -12   7   6      469.55      496.43     41.35 o 
 -11   7   6     1086.91      939.56     50.36 o 
 -10   7   6      155.29      128.95     22.33 o 
  -9   7   6     1522.67     1422.41     44.06 o 
  -8   7   6      738.47      694.25     28.45 o 
  -7   7   6     1210.27     1119.28     32.01 o 
  -6   7   6     2519.20     2423.11     49.35 o 
  -5   7   6      713.64      669.16     20.43 o 
  -4   7   6      818.54      726.74     19.87 o 
  -3   7   6      250.54      304.54     18.56 o 
  -2   7   6      487.85      436.10     14.68 o 
  -1   7   6     1070.87     1095.71     24.04 o 
   0   7   6      146.33      297.88     27.50 o 
   1   7   6     1120.54     1106.53     30.79 o 
   2   7   6      436.32      447.10     18.64 o 
   3   7   6      210.43      256.02     17.72 o 
   4   7   6      791.85      667.44     24.89 o 
   5   7   6      617.89      646.60     26.94 o 
   6   7   6     2605.45     2539.90     50.31 o 
   7   7   6     1254.09     1134.48     31.77 o 
   8   7   6      839.10      830.51     35.54 o 
   9   7   6     1501.27     1350.60     43.87 o 
  10   7   6      154.84      182.57     27.77 o 
  11   7   6     1187.65     1153.13     51.82 o 
  12   7   6      465.69      467.46     41.64 o 
  13   7   6      778.97      750.72     51.95 o 
  14   7   6      553.84      587.07     53.34 o 
 -13   8   6       78.44      112.33     37.37 o 
 -12   8   6       50.45      -11.76     27.50 o 
 -11   8   6      127.47       87.25     25.65 o 
 -10   8   6      113.51      178.85     24.84 o 
  -9   8   6     1605.48     1404.07     44.32 o 
  -8   8   6      690.57      846.46     31.16 o 
  -7   8   6     3630.66     3282.72     62.69 o 
  -6   8   6     2079.62     2397.81     50.16 o 
  -5   8   6     6973.66     6447.35     92.36 o 
  -4   8   6     1758.32     1680.18     33.01 o 
  -3   8   6     3789.68     3333.30     52.55 o 
  -2   8   6     2481.91     2357.54     44.32 o 
  -1   8   6     7757.60     7168.13    107.11 o 
   0   8   6     1171.75     1578.68     57.01 o 
   1   8   6     7645.33     7141.69    119.60 o 
   2   8   6     2395.68     2251.91     54.67 o 
   3   8   6     3968.32     3527.07     67.73 o 
   4   8   6     1621.32     1731.07     69.38 o 
   5   8   6     6758.36     6325.63    112.69 o 
   6   8   6     2064.30     2294.02     49.41 o 
   7   8   6     3574.81     3224.35     62.73 o 
   8   8   6      724.92      867.04     37.62 o 
   9   8   6     1621.36     1351.11     44.74 o 
  10   8   6      126.00      151.83     27.48 o 
  11   8   6      121.98       84.15     26.23 o 
  12   8   6       51.51       13.91     24.64 o 
  13   8   6       83.21       81.29     30.47 o 
 -13   9   6      250.71      247.88     43.22 o 
 -12   9   6      988.47      895.00     63.14 o 
 -11   9   6       87.43      190.53     49.37 o 
 -10   9   6     1347.99     1236.03     51.03 o 
  -9   9   6      359.55      472.08     35.40 o 
  -8   9   6     2476.16     2400.65     82.31 o 
  -7   9   6     1101.85     1003.93     36.74 o 
  -6   9   6     4555.41     4429.91     86.87 o 
  -5   9   6       34.63       79.18     16.61 o 
  -4   9   6     1727.50     1716.34     38.36 o 
  -3   9   6      433.93      393.78     30.86 o 
  -2   9   6       87.94      122.50     12.49 o 
  -1   9   6      237.64      272.46     17.91 o 
   0   9   6      260.38      354.25     19.85 o 
   1   9   6      253.69      266.25     24.38 o 
   2   9   6       89.77       91.92     17.39 o 
   3   9   6      414.26      409.65     21.21 o 
   4   9   6     1728.17     1653.46     43.92 o 
   5   9   6       35.26       76.33     16.69 o 
   6   9   6     4541.52     4305.21     77.67 o 
   7   9   6     1102.17     1062.76     33.10 o 
   8   9   6     2494.46     2420.49     60.90 o 
   9   9   6      351.12      454.94     30.66 o 
  10   9   6     1262.84     1225.21     80.21 o 
  11   9   6       72.83      121.10     32.10 o 
  12   9   6     1014.24      877.71     63.14 o 
  13   9   6      260.62      230.49     43.89 o 
 -12  10   6      187.69      160.48     39.71 o 
 -11  10   6        3.95      -31.40     24.58 o 
 -10  10   6      126.03       75.01     25.34 o 
  -9  10   6       97.99      119.58     29.84 o 
  -8  10   6      333.26      380.88     29.39 o 
  -7  10   6      890.19      907.74     37.72 o 
  -6  10   6      288.87      302.03     25.02 o 
  -5  10   6     2775.21     2694.94     61.60 o 
  -4  10   6     1228.76     1118.96     34.10 o 
  -3  10   6     1591.91     1629.65     38.73 o 
  -2  10   6     3354.92     3271.32     57.64 o 
  -1  10   6     4002.09     3728.47     74.35 o 
   0  10   6     1755.32     1916.34     49.96 o 
   1  10   6     4108.49     3872.99     75.14 o 
   2  10   6     3213.45     2993.57     78.71 o 
   3  10   6     1900.83     1903.94     46.66 o 
   4  10   6     1208.71     1088.84     37.37 o 
   5  10   6     2590.76     2589.21     54.39 o 
   6  10   6      247.15      278.87     27.90 o 
   7  10   6      919.44      950.13     32.83 o 
   8  10   6      330.44      416.54     40.31 o 
   9  10   6       68.10      102.95     24.71 o 
  10  10   6      141.82       99.19     31.41 o 
  11  10   6        6.72       -9.40     35.40 o 
  12  10   6      184.89      165.22     40.20 o 
 -12  11   6      115.09      177.39     40.73 o 
 -11  11   6      722.96      740.29     56.96 o 
 -10  11   6      132.43      242.90     32.14 o 
  -9  11   6     1105.31     1079.57     50.85 o 
  -8  11   6      220.98      274.66     26.97 o 
  -7  11   6     1951.05     1770.73     78.41 o 
  -6  11   6     1249.25     1177.14     40.75 o 
  -5  11   6      793.37      905.15     36.64 o 
  -4  11   6     1149.01     1249.01     44.59 o 
  -3  11   6      514.08      583.05     36.44 o 
  -2  11   6      504.96      581.43     26.88 o 
  -1  11   6      275.20      339.85     22.53 o 
   0  11   6      270.74      294.36     21.54 o 
   1  11   6      302.24      347.78     23.02 o 
   2  11   6      506.15      539.90     27.49 o 
   3  11   6      468.11      509.97     28.16 o 
   4  11   6     1148.85     1222.67     36.59 o 
   5  11   6      802.70      936.65     37.93 o 
   6  11   6     1274.90     1202.21     41.57 o 
   7  11   6     1944.98     1831.94     71.97 o 
   8  11   6      240.99      258.43     30.77 o 
   9  11   6     1086.24      999.91     94.83 o 
  10  11   6      152.36      214.92     31.15 o 
  11  11   6      711.31      620.32     55.61 o 
  12  11   6      121.60      163.33     39.82 o 
 -11  12   6      198.14      164.99     38.61 o 
 -10  12   6      204.17      273.54     35.08 o 
  -9  12   6       94.25       83.83     25.18 o 
  -8  12   6      723.67      717.23     75.13 o 
  -7  12   6      180.88      267.55     31.12 o 
  -6  12   6     1187.20     1183.26     64.53 o 
  -5  12   6       74.92      137.15     29.91 o 
  -4  12   6     4036.69     3692.86     93.86 o 
  -3  12   6      254.38      407.59     46.48 o 
  -2  12   6     5918.88     5548.36    123.79 o 
  -1  12   6      307.82      483.44     35.92 o 
   0  12   6     5909.90     5399.86    127.60 o 
   1  12   6      320.23      555.95     52.38 o 
   2  12   6     5983.11     5652.76    106.02 o 
   3  12   6      224.56      430.06     29.70 o 
   4  12   6     3941.72     3747.40     79.79 o 
   5  12   6       60.92      110.73     19.17 o 
   6  12   6     1225.96     1188.69     42.23 o 
   7  12   6      183.27      277.52     36.29 o 
   8  12   6      732.52      794.51     65.12 o 
   9  12   6       96.81       83.27     31.03 o 
  10  12   6      191.21      237.68     34.88 o 
  11  12   6      197.15      224.03     40.76 o 
 -10  13   6      383.66      517.26     66.31 o 
  -9  13   6      637.28      590.08     52.97 o 
  -8  13   6      733.76      795.66     63.04 o 
  -7  13   6      454.50      519.89     40.19 o 
  -6  13   6      265.86      222.41     36.92 o 
  -5  13   6      245.17      333.58     52.42 o 
  -4  13   6       99.29      120.91     26.87 o 
  -3  13   6      133.84      116.94     26.12 o 
  -2  13   6      796.34      767.40     44.02 o 
  -1  13   6       23.28       65.83     22.71 o 
   0  13   6       57.77       62.39     22.99 o 
   1  13   6       30.66       53.02     26.43 o 
   2  13   6      796.89      639.04     45.95 o 
   3  13   6      133.33      199.66     31.98 o 
   4  13   6       74.14       46.11     23.57 o 
   5  13   6      258.71      318.00     33.70 o 
   6  13   6      279.54      254.34     27.84 o 
   7  13   6      472.75      428.41     33.68 o 
   8  13   6      762.21      786.18     47.54 o 
   9  13   6      619.23      591.77     57.62 o 
  10  13   6      388.13      418.44     44.68 o 
  -9  14   6      488.39      465.01     52.14 o 
  -8  14   6       22.32       17.86     38.91 o 
  -7  14   6      449.37      444.19     85.25 o 
  -6  14   6      149.79      143.28     28.87 o 
  -5  14   6     1289.66     1280.87     56.02 o 
  -4  14   6      254.88      310.70     35.01 o 
  -3  14   6     1439.59     1485.47     58.17 o 
  -2  14   6      377.74      457.64     39.00 o 
  -1  14   6     1785.40     1706.50     61.92 o 
   0  14   6      195.68      301.07     33.60 o 
   1  14   6     1859.02     1773.24     61.98 o 
   2  14   6      375.30      461.15     41.16 o 
   3  14   6     1512.43     1499.87     57.27 o 
   4  14   6      261.12      340.44     40.30 o 
   5  14   6     1270.87     1271.98     65.58 o 
   6  14   6      128.38      188.64     30.67 o 
   7  14   6      436.19      406.76     39.69 o 
   8  14   6       22.89       -0.93     28.43 o 
   9  14   6      468.78      500.38     52.67 o 
  -8  15   6      607.22      551.12    166.23 o 
  -7  15   6       85.01       93.71     28.62 o 
  -6  15   6      369.28      445.69     42.36 o 
  -5  15   6      104.41       57.15     31.11 o 
  -4  15   6      559.99      580.35     45.17 o 
  -3  15   6      497.61      434.21     39.94 o 
  -2  15   6       14.18        8.39     22.81 o 
  -1  15   6      124.89      122.45     28.27 o 
   0  15   6       40.38       36.88     22.26 o 
   1  15   6      119.86       80.90     25.89 o 
   2  15   6       13.43        4.59     23.26 o 
   3  15   6      503.32      510.63     41.57 o 
   4  15   6      620.68      690.53     46.00 o 
   5  15   6       92.84       47.18     26.37 o 
   6  15   6      341.83      418.48     40.80 o 
   7  15   6      100.31      148.55     36.41 o 
   8  15   6      634.28      498.30     53.45 o 
  -7  16   6      194.23      205.63     36.65 o 
  -6  16   6      688.55      654.16     63.81 o 
  -5  16   6      475.10      509.44     46.43 o 
  -4  16   6      746.67      834.33     56.48 o 
  -3  16   6      588.09      524.77     45.10 o 
  -2  16   6      682.29      757.68     49.55 o 
  -1  16   6      610.12      527.83     43.78 o 
   0  16   6     1143.92     1167.16     59.67 o 
   1  16   6      614.91      586.10     57.42 o 
   2  16   6      654.35      712.58     48.71 o 
   3  16   6      565.83      585.72     46.11 o 
   4  16   6      777.53      802.67     53.76 o 
   5  16   6      508.48      531.32     45.17 o 
   6  16   6      713.91      709.69     67.35 o 
   7  16   6      188.66      172.00     44.41 o 
  -5  17   6      460.23      472.21     47.33 o 
  -4  17   6      154.65      196.87     35.91 o 
  -3  17   6      221.43      184.29     34.53 o 
  -2  17   6       15.42      -11.99     26.89 o 
  -1  17   6       18.73        4.02     26.40 o 
   0  17   6       12.20       -2.50     26.53 o 
   1  17   6       18.67        7.85     25.05 o 
   2  17   6       15.95       39.10     28.33 o 
   3  17   6      230.36      274.13     38.36 o 
   4  17   6      152.64      139.67     32.85 o 
   5  17   6      459.93      499.58     46.78 o 
  -2  18   6     1178.04     1058.56     63.10 o 
  -1  18   6      182.55      356.94     43.56 o 
   0  18   6      833.67      747.00     54.41 o 
   1  18   6      192.59      304.35     40.37 o 
   2  18   6     1171.29     1023.59     61.87 o 
   1   0   7     2711.64     2092.85     30.39 o 
   2   0   7     2234.83     2132.86     38.13 o 
   3   0   7     3243.24     2970.37     47.37 o 
   4   0   7     3438.50     3818.00     65.46 o 
   5   0   7     6047.76     5865.89     88.25 o 
   6   0   7      952.44     1242.72     28.24 o 
   7   0   7     2506.42     2410.67     45.12 o 
   8   0   7     1525.73     1788.85     44.92 o 
   9   0   7     2406.59     2467.27     57.43 o 
  10   0   7     2861.84     3017.88    113.55 o 
  11   0   7       77.28      107.41     25.43 o 
  12   0   7      912.70     1025.35     53.91 o 
  13   0   7      128.91      166.78     31.71 o 
  14   0   7      312.30      333.84     40.26 o 
  15   0   7       47.18       66.10     31.48 o 
 -15   1   7      112.46      174.42     36.41 o 
 -14   1   7      654.99      682.38     51.43 o 
 -13   1   7      429.61      477.25     42.68 o 
 -12   1   7     1702.06     1502.40     60.14 o 
 -11   1   7      798.06      894.45     47.80 o 
 -10   1   7     1803.45     1701.01     58.15 o 
  -9   1   7      620.92      771.48     30.61 o 
  -8   1   7     2401.82     2380.47     53.81 o 
  -7   1   7      614.94      755.34     21.63 o 
  -6   1   7     2372.09     2833.53     50.84 o 
  -5   1   7     6356.71     7577.35    100.58 o 
  -4   1   7     8428.75     8831.96    115.31 o 
  -3   1   7     6469.94     7234.93     95.82 o 
  -2   1   7     3836.02     3868.29     54.06 o 
  -1   1   7     3867.59     4330.13     79.79 o 
   0   1   7      225.68      337.32     11.31 o 
   1   1   7     4136.31     4554.78     70.87 o 
   2   1   7     3994.22     3993.74     64.53 o 
   3   1   7     6583.11     7388.92    114.39 o 
   4   1   7     8245.27     8771.60    153.94 o 
   5   1   7     6195.94     7291.27    120.29 o 
   6   1   7     2592.92     3091.05     56.89 o 
   7   1   7      725.55      834.57     23.18 o 
   8   1   7     2445.67     2368.61     46.19 o 
   9   1   7      511.47      596.09     35.25 o 
  10   1   7     1813.85     1742.26     59.00 o 
  11   1   7      782.92      853.62     47.29 o 
  12   1   7     1831.01     1676.80     62.59 o 
  13   1   7      431.60      455.01     42.77 o 
  14   1   7      634.67      655.99     50.69 o 
  15   1   7      137.94      189.19     37.08 o 
 -15   2   7      712.38      687.90     53.98 o 
 -14   2   7      429.35      478.12     56.57 o 
 -13   2   7      425.62      488.83     50.00 o 
 -12   2   7     1274.47     1403.31     57.48 o 
 -11   2   7      569.46      609.92     49.92 o 
 -10   2   7      126.15      189.44     26.77 o 
  -9   2   7     2458.77     2542.60     58.88 o 
  -8   2   7     1330.51     1396.42     39.01 o 
  -7   2   7     4082.34     4480.30     67.48 o 
  -6   2   7      387.99      407.79     24.71 o 
  -5   2   7     2191.11     2130.73     36.32 o 
  -4   2   7    12558.24    12642.49    160.49 o 
  -3   2   7     4142.75     4231.60     64.82 o 
  -2   2   7    16870.34    16345.92    219.46 o 
  -1   2   7     1377.34     1340.02     26.70 o 
   0   2   7    12447.13    11432.09    155.46 o 
   1   2   7     1274.63     1299.12     22.67 o 
   2   2   7    17069.10    16262.34    219.75 o 
   3   2   7     4301.41     4324.90     65.12 o 
   4   2   7    12406.87    12473.11    191.77 o 
   5   2   7     2221.43     2172.56     50.24 o 
   6   2   7      493.60      543.37     23.39 o 
   7   2   7     4218.49     4610.52     83.51 o 
   8   2   7     1373.44     1507.37     39.22 o 
   9   2   7     2494.53     2616.52     60.06 o 
  10   2   7      112.41      170.65     26.87 o 
  11   2   7      566.99      615.88     41.73 o 
  12   2   7     1230.21     1318.01     56.54 o 
  13   2   7      407.46      367.47     39.68 o 
  14   2   7      419.70      406.23     69.80 o 
  15   2   7      665.07      595.68     52.22 o 
 -14   3   7        7.27       -5.89     25.61 o 
 -13   3   7      822.55      891.60     63.14 o 
 -12   3   7      237.60      277.28     34.26 o 
 -11   3   7     2137.13     2126.14     67.71 o 
 -10   3   7      609.62      617.00     39.05 o 
  -9   3   7      627.37      616.64     24.77 o 
  -8   3   7      602.92      713.97     25.11 o 
  -7   3   7     3199.32     3063.73     50.02 o 
  -6   3   7     3814.76     3795.41     54.83 o 
  -5   3   7     3163.43     3005.93     48.41 o 
  -4   3   7     4872.65     5462.69     83.44 o 
  -3   3   7     2347.37     2615.82     43.12 o 
  -2   3   7    13863.31    14073.88    192.57 o 
  -1   3   7     3089.50     3346.20     56.07 o 
   0   3   7     4619.28     4876.99     71.27 o 
   1   3   7     3024.95     3288.67     47.40 o 
   2   3   7    14075.45    14295.36    193.36 o 
   3   3   7     2237.86     2499.29     43.26 o 
   4   3   7     5011.30     5644.28     84.04 o 
   5   3   7     3130.56     2993.34     56.41 o 
   6   3   7     3855.41     3901.07     80.54 o 
   7   3   7     3215.71     3123.06     63.18 o 
   8   3   7      608.08      676.18     30.26 o 
   9   3   7      694.82      693.21     38.83 o 
  10   3   7      611.98      683.50     41.09 o 
  11   3   7     2157.42     1987.22     73.29 o 
  12   3   7      245.12      283.45     34.77 o 
  13   3   7      743.05      759.10     69.70 o 
  14   3   7        6.25       10.01     27.28 o 
 -14   4   7      174.37      167.29     38.60 o 
 -13   4   7      684.79      712.38     49.15 o 
 -12   4   7      367.06      330.20     36.31 o 
 -11   4   7      626.55      793.69     53.68 o 
 -10   4   7     1406.04     1409.05     43.96 o 
  -9   4   7      907.00      908.01     35.04 o 
  -8   4   7     2136.66     1880.98     41.31 o 
  -7   4   7      518.97      622.88     19.60 o 
  -6   4   7     1345.03     1257.86     28.30 o 
  -5   4   7     1512.04     1521.83     31.31 o 
  -4   4   7     3936.57     3645.67     59.56 o 
  -3   4   7     5674.53     4980.92     75.29 o 
  -2   4   7    14097.04    13634.42    184.42 o 
  -1   4   7     4252.59     3665.92     60.71 o 
   0   4   7     6321.34     5480.75     80.18 o 
   1   4   7     4030.38     3490.79     51.39 o 
   2   4   7    13797.06    13338.27    185.14 o 
   3   4   7     5519.05     4971.34     76.17 o 
   4   4   7     3999.54     3660.47     66.20 o 
   5   4   7     1679.02     1788.68     38.27 o 
   6   4   7     1446.99     1316.41     32.70 o 
   7   4   7      603.03      733.44     27.83 o 
   8   4   7     1945.79     1723.77     45.74 o 
   9   4   7      954.74      940.34     34.74 o 
  10   4   7     1355.51     1313.45     52.02 o 
  11   4   7      733.61      796.14     73.68 o 
  12   4   7      381.09      329.85     41.99 o 
  13   4   7      662.86      693.51     49.49 o 
  14   4   7      191.84      121.05     31.66 o 
 -14   5   7      398.79      311.26     40.23 o 
 -13   5   7      433.13      408.05     41.10 o 
 -12   5   7      930.88      923.84     51.44 o 
 -11   5   7      317.87      351.78     36.17 o 
 -10   5   7     1720.24     1772.03     72.34 o 
  -9   5   7     1283.40     1322.75     41.02 o 
  -8   5   7     1000.60      941.61     29.38 o 
  -7   5   7     2562.92     2383.54     48.26 o 
  -6   5   7     3094.75     3085.67     52.02 o 
  -5   5   7     5915.70     5500.09     80.50 o 
  -4   5   7      538.34      797.37     36.21 o 
  -3   5   7     1702.53     1621.28     30.94 o 
  -2   5   7     6199.20     6481.19     94.54 o 
  -1   5   7     7746.26     6743.94    106.27 o 
   0   5   7     2882.16     3544.06     80.03 o 
   1   5   7     7654.02     6691.80     90.83 o 
   2   5   7     6012.48     6457.92     95.86 o 
   3   5   7     1399.53     1337.52     39.52 o 
   4   5   7      655.19      919.81     63.73 o 
   5   5   7     6166.78     5728.91     96.62 o 
   6   5   7     3094.22     3112.87     61.30 o 
   7   5   7     2511.96     2367.93     47.25 o 
   8   5   7     1113.94     1021.62     35.31 o 
   9   5   7     1276.68     1299.07     40.99 o 
  10   5   7     1707.18     1727.78     59.98 o 
  11   5   7      345.83      353.89     35.25 o 
  12   5   7      949.54      886.94     51.31 o 
  13   5   7      401.97      350.76     40.10 o 
  14   5   7      374.96      326.59     44.90 o 
 -14   6   7      465.89      378.03     43.28 o 
 -13   6   7      138.98      140.14     34.18 o 
 -12   6   7      631.83      554.46     42.65 o 
 -11   6   7       26.33      158.03     28.27 o 
 -10   6   7     1427.20     1173.90     42.16 o 
  -9   6   7      467.52      469.92     34.34 o 
  -8   6   7     1174.37     1099.43     32.17 o 
  -7   6   7      867.97      905.40     35.49 o 
  -6   6   7     1023.64      975.33     28.00 o 
  -5   6   7     3826.53     3594.34     56.63 o 
  -4   6   7     1135.13     1068.35     24.36 o 
  -3   6   7     6458.93     6297.56     86.46 o 
  -2   6   7      512.27      458.38     17.57 o 
  -1   6   7     3837.21     3711.40     59.78 o 
   0   6   7      331.00      470.03     20.66 o 
   1   6   7     3883.24     3730.07     70.52 o 
   2   6   7      493.26      437.27     22.16 o 
   3   6   7     6572.40     6140.91    104.89 o 
   4   6   7     1043.11      995.83     32.02 o 
   5   6   7     3729.08     3460.15     68.15 o 
   6   6   7      959.73     1013.77     43.35 o 
   7   6   7      860.73      886.49     27.19 o 
   8   6   7     1009.99      972.38     36.16 o 
   9   6   7      434.95      513.57     29.93 o 
  10   6   7     1429.98     1227.91     50.25 o 
  12   6   7      629.95      581.33     44.29 o 
  13   6   7      143.51      183.75     40.70 o 
  14   6   7      514.60      399.72     44.87 o 
 -13   7   7      499.47      562.26     45.94 o 
 -12   7   7      455.95      482.13     41.15 o 
 -11   7   7      711.58      744.71     45.39 o 
 -10   7   7     1454.73     1388.32     44.84 o 
  -9   7   7      694.98      726.57     49.00 o 
  -8   7   7     1635.92     1520.40     39.65 o 
  -7   7   7     1049.50     1072.96     31.71 o 
  -6   7   7     3428.14     3089.81     58.28 o 
  -5   7   7     1991.97     2078.70     38.90 o 
  -4   7   7     1757.64     1671.07     32.61 o 
  -3   7   7     3166.69     2925.05     47.16 o 
  -2   7   7     1999.92     1880.78     36.01 o 
  -1   7   7     2936.91     2981.17     51.39 o 
   0   7   7     2296.41     2183.41     40.41 o 
   1   7   7     3072.37     3043.42     52.08 o 
   2   7   7     2129.60     2004.77     46.19 o 
   3   7   7     3195.70     2994.99     59.61 o 
   4   7   7     1806.34     1695.69     41.65 o 
   5   7   7     1954.72     2022.84     47.78 o 
   6   7   7     3548.06     3163.65     65.15 o 
   7   7   7      993.22     1077.32     31.51 o 
   8   7   7     1729.62     1531.00     45.29 o 
   9   7   7      727.53      689.62     34.92 o 
  10   7   7     1325.22     1156.92     50.34 o 
  11   7   7      732.27      713.71     45.23 o 
  12   7   7      476.85      439.14     40.70 o 
  13   7   7      498.89      473.24     44.74 o 
 -13   8   7      788.17      768.56     67.76 o 
 -12   8   7       94.16      119.54     50.30 o 
 -11   8   7      217.72      156.45     34.54 o 
 -10   8   7      769.89      854.20     49.75 o 
  -9   8   7      334.77      327.95     27.95 o 
  -8   8   7      990.19     1016.66     33.12 o 
  -7   8   7     2372.35     2111.75     47.52 o 
  -6   8   7     3370.68     3154.68     59.64 o 
  -5   8   7     1653.69     1619.59     34.01 o 
  -4   8   7     2099.93     2013.79     42.11 o 
  -3   8   7     1386.12     1440.43     30.84 o 
  -2   8   7     1448.28     1418.57     32.68 o 
  -1   8   7     1232.21     1188.42     30.44 o 
   0   8   7     3240.82     3056.29     60.71 o 
   1   8   7     1244.91     1191.46     32.73 o 
   2   8   7     1560.65     1519.61     37.79 o 
   3   8   7     1486.90     1490.72     38.69 o 
   4   8   7     2074.70     1970.05     47.62 o 
   5   8   7     1647.94     1675.70     43.87 o 
   6   8   7     3411.52     3130.96     60.63 o 
   7   8   7     2414.30     2169.42     60.08 o 
   8   8   7      978.42     1025.18     38.89 o 
   9   8   7      326.17      326.90     27.81 o 
  10   8   7      704.91      816.46     46.38 o 
  11   8   7      199.43      188.11     31.08 o 
  12   8   7      109.71      174.21     31.72 o 
  13   8   7      796.60      668.03     50.76 o 
 -13   9   7      409.67      308.04     60.58 o 
 -12   9   7       32.90       17.01     30.60 o 
 -11   9   7     1350.01     1297.08     64.72 o 
 -10   9   7       94.21      104.19     26.37 o 
  -9   9   7     1233.63     1172.95     48.44 o 
  -8   9   7     1100.66     1035.56     38.81 o 
  -7   9   7      805.02      908.66     36.32 o 
  -6   9   7     1914.77     1798.95     48.28 o 
  -5   9   7      438.68      462.30     23.55 o 
  -4   9   7     1554.15     1406.33     35.02 o 
  -3   9   7     1507.52     1499.15     37.50 o 
  -2   9   7     2741.85     2457.57     47.76 o 
  -1   9   7      751.53      935.89     52.55 o 
   0   9   7     4920.05     4787.27     87.82 o 
   1   9   7      763.97     1016.44     31.05 o 
   2   9   7     2777.24     2530.57     54.87 o 
   3   9   7     1403.53     1346.83     35.18 o 
   4   9   7     1590.70     1497.46     41.25 o 
   5   9   7      375.92      446.55     35.11 o 
   6   9   7     1871.32     1682.42     43.85 o 
   7   9   7      794.30      908.20     32.36 o 
   8   9   7     1096.21      999.77     39.12 o 
   9   9   7     1207.97     1158.60     42.41 o 
  10   9   7       74.30       48.13     32.24 o 
  11   9   7     1267.38     1250.15     56.93 o 
  12   9   7       39.85       84.64     33.91 o 
  13   9   7      390.12      357.13     49.02 o 
 -12  10   7      308.01      324.08     46.74 o 
 -11  10   7       98.20       53.66     31.59 o 
 -10  10   7      409.98      434.65     37.65 o 
  -9  10   7      451.44      442.95     36.39 o 
  -8  10   7      397.52      482.96     31.20 o 
  -7  10   7      363.02      358.71     27.89 o 
  -6  10   7     1361.75     1426.92     43.81 o 
  -5  10   7     1182.55     1171.19     41.60 o 
  -4  10   7     1573.18     1437.08     39.32 o 
  -3  10   7     3354.50     3023.68     56.93 o 
  -2  10   7      192.22      252.26     19.43 o 
  -1  10   7      851.23      932.25     44.88 o 
   0  10   7     2048.86     2080.30     49.54 o 
   1  10   7      792.56      929.66     31.77 o 
   2  10   7      147.69      248.92     22.71 o 
   3  10   7     3328.67     2845.33     63.34 o 
   4  10   7     1589.92     1348.56     37.40 o 
   5  10   7     1281.84     1224.89     40.14 o 
   6  10   7     1431.44     1384.25     38.84 o 
   7  10   7      377.95      450.00     25.83 o 
   8  10   7      411.82      478.81     30.80 o 
   9  10   7      452.95      436.33     36.68 o 
  10  10   7      388.61      366.60     43.46 o 
  11  10   7      111.82      119.43     37.10 o 
  12  10   7      314.30      334.43     47.45 o 
 -11  11   7      194.03      238.60     40.82 o 
 -10  11   7      625.65      663.62     45.22 o 
  -9  11   7      193.39      191.45     29.24 o 
  -8  11   7      898.10      885.67     39.21 o 
  -7  11   7      860.17      947.70     39.56 o 
  -6  11   7     1131.13     1282.32     43.05 o 
  -5  11   7     1747.08     1641.01     54.16 o 
  -4  11   7      679.05      770.22     37.94 o 
  -3  11   7      937.36     1086.50     35.93 o 
  -2  11   7      284.46      431.94     25.22 o 
  -1  11   7     5452.93     5288.86     99.13 o 
   1  11   7     5485.00     5339.77     99.56 o 
   2  11   7      328.93      450.74     30.19 o 
   3  11   7      933.62      965.52     35.43 o 
   4  11   7      632.26      726.56     33.15 o 
   5  11   7     1798.90     1774.29     50.05 o 
   6  11   7     1246.51     1325.92     44.13 o 
   7  11   7      820.04      836.73     38.96 o 
   8  11   7      847.95      837.55     62.19 o 
   9  11   7      197.20      209.25     45.50 o 
  10  11   7      643.24      627.74     53.88 o 
  11  11   7      178.10      199.77     45.23 o 
 -11  12   7       45.90       86.04     47.89 o 
 -10  12   7      800.00      886.78     98.94 o 
  -9  12   7      202.14      197.42     33.75 o 
  -8  12   7      481.19      496.42     48.01 o 
  -7  12   7      641.54      781.88     44.80 o 
  -6  12   7      506.38      456.82     43.64 o 
  -5  12   7      902.68      974.85     56.87 o 
  -4  12   7      129.53      175.99     27.77 o 
  -3  12   7     2486.07     2482.08     71.79 o 
  -2  12   7     1023.57     1090.19     47.19 o 
  -1  12   7     2644.68     2367.59     70.48 o 
   0  12   7       55.29      123.56     24.49 o 
   1  12   7     2789.72     2561.65     71.37 o 
   2  12   7      995.89     1121.85     39.15 o 
   3  12   7     2419.58     2337.54     58.73 o 
   4  12   7      151.33      223.24     23.08 o 
   5  12   7      975.81     1024.63     39.02 o 
   6  12   7      498.71      523.97     47.51 o 
   7  12   7      679.22      756.76     37.40 o 
   8  12   7      498.77      585.83     41.40 o 
   9  12   7      223.78      204.15     31.61 o 
  10  12   7      794.50      721.63     95.03 o 
  11  12   7       40.96       51.06     33.67 o 
 -10  13   7      393.31      388.08     47.69 o 
  -9  13   7      515.26      620.86     53.59 o 
  -8  13   7      429.88      515.11     49.17 o 
  -7  13   7      554.15      638.79     85.94 o 
  -6  13   7      296.29      279.88     39.79 o 
  -5  13   7      356.63      309.60     34.83 o 
  -4  13   7      492.33      511.60     39.37 o 
  -3  13   7     1548.09     1483.48     61.28 o 
  -2  13   7     1188.26     1410.10     54.90 o 
  -1  13   7      446.52      475.51     37.62 o 
   0  13   7      489.81      501.59     37.49 o 
   1  13   7      439.70      399.29     35.48 o 
   2  13   7     1220.61     1433.32     70.82 o 
   3  13   7     1550.31     1411.99     54.29 o 
   4  13   7      417.04      490.79     37.93 o 
   5  13   7      329.90      297.27     32.66 o 
   6  13   7      345.40      356.86     27.21 o 
   7  13   7      567.29      597.29     41.85 o 
   8  13   7      405.66      440.96     39.11 o 
   9  13   7      528.51      541.04     43.23 o 
  10  13   7      398.13      354.04     46.98 o 
  -9  14   7      295.06      354.20     69.32 o 
  -8  14   7      151.27      170.29     74.50 o 
  -7  14   7      559.17      556.31     51.27 o 
  -6  14   7      600.64      605.96     45.33 o 
  -5  14   7       36.43       80.80     26.90 o 
  -4  14   7     1002.51      960.05     65.09 o 
  -3  14   7      765.18      809.39     47.93 o 
  -2  14   7      747.39      619.48     43.23 o 
  -1  14   7      518.62      509.08     44.86 o 
   0  14   7      922.69      962.37     50.88 o 
   1  14   7      510.37      497.62     39.99 o 
   2  14   7      702.96      692.68     44.48 o 
   3  14   7      733.75      813.29     47.35 o 
   4  14   7      967.47      898.07     49.14 o 
   5  14   7       22.42       63.79     24.50 o 
   6  14   7      576.97      646.18     44.34 o 
   7  14   7      541.18      512.54     49.23 o 
   8  14   7      156.35      211.41     34.55 o 
   9  14   7      302.40      301.01     45.90 o 
  -8  15   7      328.18      385.70     65.94 o 
  -7  15   7      249.20      233.59     36.32 o 
  -6  15   7      336.59      337.10     40.19 o 
  -5  15   7      306.52      335.39     38.02 o 
  -4  15   7      341.27      363.14     38.52 o 
  -3  15   7      191.80      341.07     36.73 o 
  -2  15   7     1158.72     1095.50     56.53 o 
  -1  15   7       13.25       11.75     22.04 o 
   0  15   7      969.91      975.74     53.16 o 
   1  15   7       10.70       31.16     23.42 o 
   2  15   7     1131.15     1102.95     58.73 o 
   3  15   7      196.51      306.36     40.89 o 
   4  15   7      341.42      345.35     37.13 o 
   5  15   7      302.02      409.27     70.38 o 
   6  15   7      320.18      282.13     37.01 o 
   7  15   7      234.42      259.78     42.19 o 
   8  15   7      318.46      254.47     42.11 o 
  -6  16   7      452.93      528.96     47.88 o 
  -5  16   7      460.63      538.14     47.26 o 
  -4  16   7      325.65      330.90     39.45 o 
  -3  16   7      459.43      487.48     44.02 o 
  -2  16   7      592.64      614.43     67.17 o 
  -1  16   7      393.36      420.01     53.58 o 
   0  16   7      408.53      370.79     39.75 o 
   1  16   7      390.61      367.80     39.26 o 
   2  16   7      549.22      483.11     43.59 o 
   3  16   7      479.26      453.29     41.92 o 
   4  16   7      327.59      398.27     41.11 o 
   5  16   7      452.46      516.15     48.93 o 
   6  16   7      466.25      451.38     43.69 o 
  -5  17   7      515.84      540.04     49.08 o 
  -4  17   7      269.89      312.04     40.77 o 
  -3  17   7      830.58      828.22     55.47 o 
  -2  17   7      133.84      154.32     32.98 o 
  -1  17   7      379.11      289.78     39.12 o 
   0  17   7        3.15       56.43     28.66 o 
   1  17   7      344.48      248.82     37.36 o 
   2  17   7      133.94      113.71     32.29 o 
   3  17   7      847.46      740.88     52.78 o 
   4  17   7      302.66      471.30     44.51 o 
   5  17   7      521.13      469.82     45.83 o 
  -1  18   7      599.01      561.61     54.45 o 
   0  18   7       32.97       68.83     31.09 o 
   1  18   7      600.91      585.55     50.69 o 
   0   0   8     3166.70     2861.39     52.45 o 
   1   0   8     1808.35     2494.12     39.37 o 
   2   0   8      406.35      454.03     12.63 o 
   3   0   8      376.83      372.00     13.23 o 
   5   0   8     3134.43     3385.03     61.50 o 
   6   0   8      597.78      653.92     20.34 o 
   7   0   8      672.88      656.82     21.67 o 
   8   0   8     2461.34     2520.64     48.27 o 
   9   0   8     4528.80     4540.35     88.91 o 
  10   0   8       98.55      177.12     26.87 o 
  11   0   8     2371.84     1994.87     65.96 o 
  12   0   8      727.92      956.44     51.97 o 
  13   0   8     1035.16     1213.80     60.76 o 
  14   0   8       22.20      108.58     30.33 o 
 -14   1   8       49.65       39.58     28.20 o 
 -13   1   8       39.95       76.16     28.02 o 
 -12   1   8       65.91       98.45     27.16 o 
 -11   1   8      799.44      796.76     46.32 o 
 -10   1   8      340.10      385.60     33.92 o 
  -9   1   8      818.23      943.46     34.93 o 
  -8   1   8     4800.63     5155.80     95.83 o 
  -7   1   8     3276.30     3036.47     54.04 o 
  -6   1   8     3124.70     3244.10     55.23 o 
  -5   1   8     2246.00     2394.46     42.72 o 
  -4   1   8    12026.01    12572.96    161.43 o 
  -3   1   8     3910.11     4087.44     58.30 o 
  -2   1   8     6679.04     6667.56     86.40 o 
  -1   1   8     8284.95     8163.22    115.20 o 
   0   1   8     4234.55     3775.59     69.29 o 
   1   1   8     8610.38     8465.81    141.10 o 
   2   1   8     6454.82     6353.26    102.12 o 
   3   1   8     3968.82     4174.39     69.77 o 
   4   1   8    11985.14    12657.34    192.45 o 
   5   1   8     2134.61     2280.55     47.48 o 
   6   1   8     3094.61     3163.03     60.49 o 
   7   1   8     3211.10     2987.67     54.57 o 
   8   1   8     4840.08     5199.20     85.08 o 
   9   1   8      871.93      985.66     35.67 o 
  10   1   8      312.41      423.33     34.71 o 
  11   1   8      792.15      869.88     47.38 o 
  12   1   8       78.45       77.06     26.11 o 
  13   1   8       28.24       29.02     24.85 o 
  14   1   8       56.96       58.80     28.32 o 
 -14   2   8      530.45      496.70     46.25 o 
 -13   2   8      356.23      387.13     39.70 o 
 -12   2   8     1503.57     1480.26     58.88 o 
 -11   2   8      181.10      256.45     51.91 o 
 -10   2   8     3665.19     3563.69     89.39 o 
  -9   2   8      917.45      984.85     34.18 o 
  -8   2   8     2288.85     2292.90     57.53 o 
  -7   2   8     1992.78     2148.28     38.82 o 
  -6   2   8     1189.91     1132.86     24.09 o 
  -5   2   8     2332.65     2238.14     38.05 o 
  -4   2   8     2071.61     2437.76     38.68 o 
  -3   2   8     2042.15     2025.37     36.55 o 
  -2   2   8     1957.21     1676.38     30.08 o 
  -1   2   8     2777.43     2689.70     48.72 o 
   0   2   8      522.54      371.09      9.12 o 
   1   2   8     2938.99     2891.00     37.80 o 
   2   2   8     1973.77     1717.23     30.86 o 
   3   2   8     2152.24     2158.53     37.25 o 
   4   2   8     1890.37     2211.66     46.09 o 
   5   2   8     2341.86     2266.27     46.94 o 
   6   2   8     1376.53     1380.40     37.33 o 
   7   2   8     2038.24     2114.20     48.90 o 
   8   2   8     2250.38     2218.67     45.94 o 
   9   2   8      929.95      973.15     34.66 o 
  10   2   8     3539.51     3358.06     88.30 o 
  11   2   8      180.23      318.67     33.40 o 
  12   2   8     1432.35     1401.35     57.61 o 
  13   2   8      359.31      400.70     41.30 o 
  14   2   8      514.22      513.51     46.76 o 
 -14   3   8       43.85       15.62     29.66 o 
 -13   3   8        3.70       28.69     25.08 o 
 -12   3   8      483.18      474.33     40.20 o 
 -11   3   8      693.44      718.82     44.18 o 
 -10   3   8      471.19      494.68     41.37 o 
  -9   3   8     1122.91     1131.54     41.09 o 
  -8   3   8     2032.93     1895.38     41.91 o 
  -7   3   8     2030.85     1941.86     36.67 o 
  -6   3   8     1660.10     1723.02     31.01 o 
  -5   3   8     7182.23     7007.57    103.02 o 
  -4   3   8      958.84     1061.42     25.81 o 
  -3   3   8    11250.08    10794.88    152.31 o 
  -2   3   8      172.38      345.00     18.42 o 
  -1   3   8    28195.72    27188.54    391.24 o 
   1   3   8    27966.33    26833.03    332.95 o 
   2   3   8      190.83      342.91     29.35 o 
   3   3   8    11698.88    11072.96    153.05 o 
   4   3   8     1029.16     1151.07     26.61 o 
   5   3   8     6926.51     6694.34    113.75 o 
   6   3   8     1602.93     1682.30     54.16 o 
   7   3   8     2137.37     2024.79     46.76 o 
   8   3   8     1913.81     1835.98     46.38 o 
   9   3   8     1101.30     1149.33     45.01 o 
  10   3   8      521.21      457.32     29.20 o 
  11   3   8      737.45      748.83     45.20 o 
  12   3   8      487.10      529.88     43.40 o 
  13   3   8        3.62        8.00     29.35 o 
  14   3   8       43.59       11.74     27.43 o 
 -14   4   8      520.29      483.70     45.83 o 
 -13   4   8      354.48      366.89     45.06 o 
 -12   4   8      809.57      874.99     50.59 o 
 -11   4   8      337.20      376.36     35.55 o 
 -10   4   8     1489.43     1551.19     46.12 o 
  -9   4   8      586.90      668.64     27.22 o 
  -8   4   8     2978.42     3142.17     59.11 o 
  -7   4   8     2223.68     2275.11     41.03 o 
  -6   4   8     1873.05     1749.06     35.35 o 
  -5   4   8     1727.47     1516.23     30.58 o 
  -4   4   8     3671.38     3789.34     63.01 o 
  -3   4   8     1778.37     1720.91     33.65 o 
  -2   4   8       67.27      135.00     26.85 o 
  -1   4   8     1652.88     1484.64     32.08 o 
   0   4   8       12.94       29.69      6.37 o 
   1   4   8     1758.50     1607.60     27.67 o 
   2   4   8       41.47      101.69     12.35 o 
   3   4   8     1814.49     1819.32     35.01 o 
   4   4   8     3766.77     4033.13     64.43 o 
   5   4   8     1684.98     1493.64     35.96 o 
   6   4   8     2001.72     1903.14     41.62 o 
   7   4   8     2170.32     2119.35     55.97 o 
   8   4   8     2781.87     2963.75     65.33 o 
   9   4   8      556.35      607.42     37.81 o 
  10   4   8     1499.51     1403.71     53.92 o 
  11   4   8      364.18      442.30     37.45 o 
  12   4   8      753.34      865.87     87.71 o 
  13   4   8      368.16      371.45     39.88 o 
  14   4   8      566.03      574.71     49.17 o 
 -14   5   8       45.30       39.25     29.07 o 
 -13   5   8       70.54       32.85     26.87 o 
 -12   5   8      109.52      130.17     28.99 o 
 -11   5   8      171.75      206.44     30.12 o 
 -10   5   8      413.47      438.04     42.81 o 
  -9   5   8      179.96      224.09     22.66 o 
  -8   5   8      225.27      239.51     18.78 o 
  -7   5   8     1173.77     1217.41     32.37 o 
  -6   5   8     2331.70     2408.68     44.23 o 
  -5   5   8     1161.91     1225.21     27.51 o 
  -4   5   8     7371.79     6842.18    103.91 o 
  -3   5   8      439.44      644.47     22.97 o 
  -2   5   8    14345.81    12913.16    195.98 o 
  -1   5   8     2704.32     3259.41     58.17 o 
   0   5   8    15483.61    13282.38    183.41 o 
   1   5   8     2772.39     3252.42     53.43 o 
   2   5   8    14299.36    12988.66    180.57 o 
   3   5   8      357.60      578.35     19.87 o 
   4   5   8     7560.85     7186.74    116.29 o 
   5   5   8     1104.84     1191.86     36.54 o 
   6   5   8     2460.16     2530.37     52.64 o 
   7   5   8     1179.22     1262.91     32.06 o 
   8   5   8      198.93      247.26     21.43 o 
   9   5   8      177.72      257.25     23.23 o 
  10   5   8      451.23      389.82     34.24 o 
  11   5   8      167.45      200.30     30.57 o 
  12   5   8       98.69       95.72     28.03 o 
  13   5   8       58.18       50.82     35.14 o 
  14   5   8       45.56        8.91     27.96 o 
 -14   6   8       66.54      131.59     33.70 o 
 -13   6   8      659.84      602.18     57.00 o 
 -12   6   8       43.02       94.18     30.33 o 
 -11   6   8     3020.98     2904.96     82.91 o 
 -10   6   8       67.76      131.70     27.71 o 
  -9   6   8     2586.69     2256.67     56.75 o 
  -8   6   8     1064.58     1109.10     33.09 o 
  -7   6   8     2239.24     2098.96     45.29 o 
  -6   6   8       50.32       61.50     13.39 o 
  -5   6   8     2727.02     2546.76     44.52 o 
  -4   6   8     1591.25     1578.01     31.27 o 
  -3   6   8     1377.18     1170.23     26.67 o 
  -2   6   8      568.35      540.89     21.56 o 
  -1   6   8      413.59      514.42     17.46 o 
   0   6   8     1351.39     1168.58     28.07 o 
   1   6   8      439.60      544.83     23.26 o 
   2   6   8      542.14      542.19     23.65 o 
   3   6   8     1272.79     1081.01     27.57 o 
   4   6   8     1556.49     1554.48     58.73 o 
   5   6   8     2682.61     2484.45     53.70 o 
   6   6   8       47.54       50.02     13.10 o 
   7   6   8     2127.65     2037.24     44.43 o 
   8   6   8     1100.57     1138.71     38.05 o 
   9   6   8     2513.24     2160.86     56.41 o 
  10   6   8       72.33      131.48     26.36 o 
  11   6   8     3071.21     2896.40    117.15 o 
  12   6   8       38.01       45.52     25.87 o 
  13   6   8      707.53      714.88     53.15 o 
  14   6   8       59.81       95.94     32.44 o 
 -13   7   8      218.94      205.10     34.82 o 
 -12   7   8       21.07       14.37     24.57 o 
 -11   7   8      182.84      133.68     27.94 o 
 -10   7   8      485.32      541.83     32.64 o 
  -9   7   8     1756.37     1567.55     49.57 o 
  -8   7   8     3349.29     3184.34     63.48 o 
  -7   7   8     1687.64     1690.93     40.62 o 
  -6   7   8     2526.91     2461.27     48.02 o 
  -5   7   8     1745.01     1672.81     34.27 o 
  -4   7   8     1717.65     1830.83     35.47 o 
  -3   7   8     1741.72     1721.37     35.85 o 
  -2   7   8     5506.00     5102.62     93.31 o 
  -1   7   8     2310.47     2174.09     44.06 o 
   0   7   8     4122.10     3693.24     61.11 o 
   1   7   8     2426.99     2261.94     41.90 o 
   2   7   8     5533.53     5314.78     76.82 o 
   3   7   8     1741.38     1728.44     42.20 o 
   4   7   8     1824.73     1969.47     47.89 o 
   5   7   8     1709.47     1597.09     42.09 o 
   6   7   8     2370.35     2322.10     54.21 o 
   7   7   8     1760.77     1628.38     40.15 o 
   8   7   8     3393.52     3342.41     72.70 o 
   9   7   8     1778.30     1596.24     48.00 o 
  10   7   8      451.98      449.32     49.89 o 
  11   7   8      217.62      232.50     32.22 o 
  12   7   8       22.39       55.11     26.38 o 
  13   7   8      210.26      216.62     35.95 o 
 -13   8   8      215.09      260.76     43.27 o 
 -12   8   8     1845.91     1703.75     76.96 o 
 -11   8   8      412.49      439.20     46.77 o 
 -10   8   8     1122.99     1049.49     41.95 o 
  -9   8   8      189.93      279.85     40.59 o 
  -8   8   8     1485.47     1477.00     39.79 o 
  -7   8   8      472.85      545.69     28.58 o 
  -6   8   8     2120.82     1878.81     38.77 o 
  -5   8   8      394.22      436.02     18.90 o 
  -4   8   8     1044.48     1028.93     25.21 o 
  -3   8   8      295.82      360.33     18.52 o 
  -2   8   8      160.79      155.94     16.92 o 
  -1   8   8      549.38      549.81     18.54 o 
   0   8   8      277.24      391.82     26.80 o 
   1   8   8      601.07      593.06     23.83 o 
   2   8   8      124.95      103.09     13.94 o 
   3   8   8      335.02      408.93     20.37 o 
   4   8   8     1125.84     1118.46     33.95 o 
   5   8   8      328.73      399.68     24.61 o 
   6   8   8     2063.85     1714.99     46.95 o 
   7   8   8      510.96      568.24     27.18 o 
   8   8   8     1556.51     1466.97     45.86 o 
   9   8   8      216.16      293.48     26.88 o 
  10   8   8     1072.60     1000.81     51.11 o 
  11   8   8      391.34      422.79     38.55 o 
  12   8   8     1935.49     1775.10     67.46 o 
  13   8   8      240.64      322.21     40.43 o 
 -12   9   8       59.55      116.37     35.78 o 
 -11   9   8      166.11      130.10     33.58 o 
 -10   9   8       21.07       57.78     28.74 o 
  -9   9   8     1000.86      928.34     45.98 o 
  -8   9   8      309.69      417.59     32.34 o 
  -7   9   8     1589.61     1579.79     46.55 o 
  -6   9   8      141.01      277.65     23.64 o 
  -5   9   8     4514.50     4097.61     73.56 o 
  -4   9   8      417.11      602.98     24.48 o 
  -3   9   8     4112.09     3929.76     79.88 o 
  -2   9   8     1830.27     1715.19     37.95 o 
  -1   9   8     6685.22     6575.55    103.02 o 
   1   9   8     6974.12     6743.72    115.74 o 
   2   9   8     1750.44     1663.02     42.73 o 
   3   9   8     3963.54     3634.72     75.96 o 
   4   9   8      384.02      573.92     28.80 o 
   5   9   8     4554.54     4218.33     83.35 o 
   6   9   8      149.97      255.84     23.58 o 
   7   9   8     1526.05     1493.75     47.65 o 
   8   9   8      310.50      383.45     28.89 o 
   9   9   8     1040.78      968.04     40.72 o 
  10   9   8       26.27       56.58     23.95 o 
  11   9   8      175.83      194.64     32.12 o 
  12   9   8       71.79       87.70     29.68 o 
 -12  10   8      447.57      477.50     68.84 o 
 -11  10   8      362.86      327.81     44.27 o 
 -10  10   8      477.37      508.01     40.20 o 
  -9  10   8      333.01      296.51     32.39 o 
  -8  10   8      893.50      976.89     40.22 o 
  -7  10   8      532.38      571.23     32.65 o 
  -6  10   8     1526.29     1535.67     45.93 o 
  -5  10   8     1597.19     1693.30     41.50 o 
  -4  10   8      895.47      970.55     33.28 o 
  -3  10   8      560.04      561.71     24.12 o 
  -2  10   8     1640.93     1518.27     35.97 o 
  -1  10   8      547.92      576.58     26.98 o 
   0  10   8      935.79      876.34     31.73 o 
   1  10   8      575.38      607.83     27.66 o 
   2  10   8     1603.92     1459.16     44.71 o 
   3  10   8      614.89      629.14     28.63 o 
   4  10   8      927.14      948.61     31.54 o 
   5  10   8     1536.28     1575.18     46.60 o 
   6  10   8     1572.47     1536.37     41.01 o 
   7  10   8      538.27      632.00     29.53 o 
   8  10   8      929.16      964.91     39.98 o 
   9  10   8      299.85      235.97     30.97 o 
  10  10   8      487.10      534.63     49.03 o 
  11  10   8      403.34      372.38     47.11 o 
  12  10   8      447.70      469.56     62.76 o 
 -11  11   8        1.59       29.51     30.42 o 
 -10  11   8      173.28      162.82     30.45 o 
  -9  11   8       51.03       50.49     25.27 o 
  -8  11   8      528.83      516.02     33.51 o 
  -7  11   8      113.04      202.16     24.22 o 
  -6  11   8     1147.75     1060.61     39.55 o 
  -5  11   8      181.79      324.33     51.87 o 
  -4  11   8     2435.37     2363.62     60.83 o 
  -3  11   8      906.07     1039.43     37.24 o 
  -2  11   8     4967.50     4718.40     90.18 o 
  -1  11   8      661.84     1028.38     36.85 o 
   0  11   8     6611.33     6662.32    131.87 o 
   1  11   8      731.58     1135.39     75.05 o 
   2  11   8     4725.38     4387.37    133.63 o 
   3  11   8      829.26      972.95     36.81 o 
   4  11   8     2343.25     2254.10     56.98 o 
   5  11   8      208.98      344.77     24.78 o 
   6  11   8     1140.00     1030.71     40.38 o 
   7  11   8      125.30      210.11     24.71 o 
   8  11   8      551.74      581.51     40.41 o 
   9  11   8       42.49       66.86     24.61 o 
  10  11   8      148.52      119.60     32.69 o 
  11  11   8        1.63       17.91     31.47 o 
 -11  12   8      578.33      497.63     52.57 o 
 -10  12   8       54.01      125.23     30.37 o 
  -9  12   8      888.16      813.64     57.39 o 
  -8  12   8       56.96       95.37     25.44 o 
  -7  12   8      801.95      790.99     55.57 o 
  -6  12   8       95.95      121.59     31.52 o 
  -5  12   8     1390.67     1360.00     61.11 o 
  -4  12   8      789.62      834.09     53.36 o 
  -3  12   8      419.91      409.08     34.82 o 
  -2  12   8      525.34      528.46     37.62 o 
  -1  12   8        3.56       14.80     19.97 o 
   0  12   8      794.22      825.92     43.91 o 
   1  12   8        1.56       27.34     16.11 o 
   2  12   8      585.05      592.13     31.00 o 
   3  12   8      386.79      380.71     27.12 o 
   4  12   8      736.19      783.64     35.70 o 
   5  12   8     1423.60     1295.55     40.08 o 
   6  12   8       78.13      114.84     20.41 o 
   7  12   8      783.50      795.50     45.02 o 
   8  12   8       54.46      141.47     27.61 o 
   9  12   8      880.98      909.15     61.43 o 
  10  12   8       49.05      120.04     34.11 o 
  11  12   8      614.26      572.63     57.01 o 
 -10  13   8      227.99      238.59     42.72 o 
  -9  13   8      274.01      286.19     42.84 o 
  -8  13   8      453.12      432.15     47.28 o 
  -7  13   8      492.62      567.88     49.61 o 
  -6  13   8      404.50      370.02     42.41 o 
  -5  13   8      837.96      947.95     50.54 o 
  -4  13   8     1620.18     1582.19     59.32 o 
  -3  13   8     1661.14     1795.24     63.02 o 
  -2  13   8     1692.00     1559.69     57.91 o 
  -1  13   8     1261.67     1241.80     52.52 o 
   0  13   8     1768.80     1751.46     84.92 o 
   1  13   8     1414.29     1388.67     54.29 o 
   2  13   8     1623.59     1558.45     57.30 o 
   3  13   8     1623.66     1766.00     60.83 o 
   4  13   8     1609.34     1531.25     67.27 o 
   5  13   8      843.66      916.21     40.24 o 
   6  13   8      417.63      457.80     29.76 o 
   7  13   8      466.88      505.58     35.39 o 
   8  13   8      477.44      503.83     41.08 o 
   9  13   8      262.76      285.74     35.37 o 
  10  13   8      223.79      192.83     40.68 o 
  -9  14   8       87.61       97.04     37.01 o 
  -8  14   8      783.21      927.53     79.79 o 
  -7  14   8       93.72      138.08     36.00 o 
  -6  14   8      451.84      498.81     45.84 o 
  -5  14   8      200.81      199.51     32.04 o 
  -4  14   8       37.37       45.36     24.87 o 
  -3  14   8       45.31       73.34     26.01 o 
  -2  14   8      111.56       73.42     25.70 o 
  -1  14   8      164.83      198.17     42.01 o 
   0  14   8       24.58       84.38     25.64 o 
   1  14   8      148.89      183.50     31.77 o 
   2  14   8      131.01      112.49     26.61 o 
   3  14   8       52.67       86.59     25.56 o 
   4  14   8       29.45       51.55     23.61 o 
   5  14   8      187.88      165.64     30.93 o 
   6  14   8      453.88      483.22     40.18 o 
   7  14   8       86.03      103.45     32.62 o 
   8  14   8      764.15      850.22     53.23 o 
   9  14   8       83.14       89.85     36.41 o 
  -8  15   8       92.54      140.46     40.78 o 
  -7  15   8      811.35      774.24     52.77 o 
  -6  15   8       65.20      134.16     32.02 o 
  -5  15   8     1207.25     1264.57     60.63 o 
  -4  15   8      135.45      197.53     34.04 o 
  -3  15   8     1602.18     1562.22     63.18 o 
  -2  15   8      147.41      241.02     33.56 o 
  -1  15   8      841.25      829.22     50.07 o 
   0  15   8        0.37       38.70     24.18 o 
   1  15   8      857.13      813.33     49.64 o 
   2  15   8      153.88      193.70     31.63 o 
   3  15   8     1629.68     1654.50     62.28 o 
   4  15   8      149.98      212.06     31.95 o 
   5  15   8     1235.74     1239.37     57.51 o 
   6  15   8       65.64       95.59     29.65 o 
   7  15   8      810.29      686.91     57.28 o 
   8  15   8      103.93      171.27     39.65 o 
  -6  16   8      462.63      461.58     46.42 o 
  -5  16   8      131.56       99.30     31.75 o 
  -4  16   8      118.68      121.09     31.91 o 
  -3  16   8       77.45      141.63     32.85 o 
  -2  16   8       40.11       77.43     27.63 o 
  -1  16   8       50.35       52.60     31.91 o 
   0  16   8      254.59      298.09     37.08 o 
   1  16   8       43.36       35.19     25.69 o 
   2  16   8       41.82       37.26     30.49 o 
   3  16   8       73.75      137.17     32.65 o 
   4  16   8      109.14      123.23     30.74 o 
   5  16   8      154.61      105.78     32.05 o 
   6  16   8      461.38      509.44     45.96 o 
  -4  17   8     1149.65     1096.78     63.68 o 
  -3  17   8      166.79      224.48     45.07 o 
  -2  17   8     1155.62     1162.12     63.13 o 
  -1  17   8       37.02       60.45     29.13 o 
   0  17   8      993.98     1019.64     65.04 o 
   1  17   8       33.22       53.92     28.94 o 
   2  17   8     1182.06     1207.41     62.49 o 
   3  17   8      172.43      199.30     68.44 o 
   4  17   8     1183.07     1212.04     63.13 o 
   1   0   9     2123.25     2231.97     33.06 o 
   2   0   9       36.37       55.91      7.19 o 
   3   0   9      231.75      444.44     15.84 o 
   4   0   9     3150.26     3074.06     51.60 o 
   6   0   9     3342.66     3024.32     57.32 o 
   7   0   9      261.19      426.56     19.20 o 
   8   0   9     2305.44     2278.37     46.04 o 
   9   0   9       38.43      174.60     19.97 o 
  10   0   9     3656.53     3271.78     85.72 o 
  11   0   9      548.27      633.53     42.80 o 
  12   0   9     2876.65     2700.90     82.22 o 
  13   0   9        1.38       68.89     26.65 o 
  14   0   9     2038.34     2148.62     78.73 o 
 -14   1   9       53.41       48.69     29.02 o 
 -13   1   9        5.62       14.94     24.75 o 
 -12   1   9      248.78      276.48     34.50 o 
 -11   1   9      164.50      185.60     29.73 o 
 -10   1   9     1302.30     1383.89     52.59 o 
  -9   1   9     1378.28     1487.24     43.06 o 
  -8   1   9      853.50     1200.33     37.67 o 
  -7   1   9     5430.53     5458.16     87.37 o 
  -6   1   9     1990.97     1926.02     37.76 o 
  -5   1   9     6341.35     6366.97     93.40 o 
  -4   1   9     2269.89     2291.69     41.15 o 
  -3   1   9     9673.31     9346.13    131.82 o 
  -2   1   9      380.74      449.69     16.73 o 
  -1   1   9     9799.99     8580.97    128.75 o 
   0   1   9     1842.76     1622.47     32.08 o 
   1   1   9     9552.43     8204.80    128.23 o 
   2   1   9      440.78      509.56     19.12 o 
   3   1   9     9774.43     9394.46    145.10 o 
   4   1   9     2124.63     2123.37     44.31 o 
   5   1   9     6038.18     5938.26     93.20 o 
   6   1   9     1859.16     1749.12     37.51 o 
   7   1   9     5353.43     5508.76     88.27 o 
   8   1   9      965.42     1325.94     32.92 o 
   9   1   9     1395.24     1448.97     43.19 o 
  10   1   9     1321.87     1431.31     53.47 o 
  11   1   9      152.22      197.22     30.31 o 
  12   1   9      226.14      242.54     39.77 o 
  13   1   9        8.90       -6.54     23.27 o 
  14   1   9       60.76       81.41     30.56 o 
 -14   2   9      331.76      325.65     40.23 o 
 -13   2   9      636.79      612.00     46.78 o 
 -12   2   9      555.26      589.65     43.19 o 
 -11   2   9     2067.80     1938.20     64.65 o 
 -10   2   9      895.34     1007.48     46.52 o 
  -9   2   9     1544.32     1389.00     41.86 o 
  -8   2   9      133.52      137.92     18.03 o 
  -7   2   9     2306.99     2270.25     45.15 o 
  -6   2   9     3959.15     4260.63     64.05 o 
  -5   2   9      988.95     1020.41     23.00 o 
  -4   2   9     2757.25     2995.34     47.13 o 
  -3   2   9     6410.50     7369.20    104.97 o 
  -2   2   9     2076.66     2373.62     40.15 o 
  -1   2   9      739.87     1100.87     52.80 o 
   0   2   9     1190.97     1359.66     28.90 o 
   1   2   9      744.88     1097.95     34.81 o 
   2   2   9     2188.28     2461.97     41.13 o 
   3   2   9     6223.53     7091.17    115.26 o 
   4   2   9     2796.48     3058.70     57.14 o 
   5   2   9      945.73      966.94     27.91 o 
   6   2   9     3944.28     4161.43     86.47 o 
   7   2   9     2472.74     2362.54     57.31 o 
   8   2   9      131.67      168.86     15.90 o 
   9   2   9     1556.67     1510.06     43.88 o 
  10   2   9      996.98     1071.10     48.44 o 
  11   2   9     2135.45     1913.55     65.22 o 
  12   2   9      575.21      588.60     43.81 o 
  13   2   9      664.15      589.92     46.60 o 
  14   2   9      341.58      366.78     43.49 o 
 -14   3   9       16.55       21.92     28.21 o 
 -13   3   9       77.13       68.36     28.08 o 
 -12   3   9      426.20      492.01     40.93 o 
 -11   3   9      247.24      309.04     36.20 o 
 -10   3   9      159.47      182.29     27.22 o 
  -9   3   9      347.68      472.18     27.33 o 
  -8   3   9        1.56        1.64     11.45 o 
  -7   3   9     1047.70     1155.01     27.16 o 
  -6   3   9     4246.67     4316.72     61.82 o 
  -5   3   9      263.61      348.72     17.78 o 
  -4   3   9    14912.29    14445.44    198.91 o 
  -3   3   9     1140.96     1249.72     26.68 o 
  -2   3   9    12385.37    11183.31    152.51 o 
  -1   3   9     1968.43     2056.97     39.65 o 
   0   3   9    30101.56    27375.90    364.36 o 
   1   3   9     1931.09     2031.19     32.86 o 
   2   3   9    11974.03    10753.40    152.97 o 
   3   3   9     1103.57     1203.19     31.55 o 
   4   3   9    14775.10    14250.80    199.09 o 
   5   3   9      249.83      331.93     23.27 o 
   6   3   9     4287.94     4413.34     90.07 o 
   7   3   9     1109.17     1231.78     47.60 o 
   8   3   9       24.11       28.05     13.76 o 
   9   3   9      345.38      377.51     31.91 o 
  10   3   9      172.19      138.53     20.57 o 
  11   3   9      208.17      149.58     28.31 o 
  12   3   9      433.30      436.28     40.21 o 
  13   3   9       83.61       71.12     27.76 o 
  14   3   9       16.00       26.39     27.72 o 
 -14   4   9      168.12      242.80     38.38 o 
 -13   4   9      866.75      873.03     59.58 o 
 -12   4   9       71.67       39.48     24.49 o 
 -11   4   9     1694.05     1671.21     59.81 o 
 -10   4   9      720.56      689.00     33.76 o 
  -9   4   9     2178.44     2227.57     53.48 o 
  -8   4   9     1427.94     1368.48     35.75 o 
  -7   4   9     4730.88     4506.96     65.67 o 
  -6   4   9      594.64      715.89     28.12 o 
  -5   4   9     3015.09     2820.46     51.05 o 
  -4   4   9     4340.20     4543.68     72.57 o 
  -3   4   9     1918.53     1735.09     33.85 o 
  -2   4   9     1062.52     1088.99     31.07 o 
  -1   4   9       74.10      124.59     12.23 o 
   0   4   9     2274.13     2989.83     49.15 o 
   1   4   9       56.76       96.34      9.77 o 
   2   4   9     1195.73     1279.28     46.58 o 
   3   4   9     1798.36     1703.16     34.73 o 
   4   4   9     4391.30     4626.90     78.59 o 
   5   4   9     3000.51     2887.72     56.64 o 
   6   4   9      505.71      658.64     36.42 o 
   7   4   9     4834.76     4651.54     96.73 o 
   8   4   9     1450.58     1411.39     52.11 o 
   9   4   9     2384.76     2524.19     69.46 o 
  10   4   9      701.45      646.99     41.33 o 
  11   4   9     1652.71     1504.60     58.40 o 
  12   4   9       59.63       79.25     26.18 o 
  13   4   9      818.37      777.12     51.94 o 
  14   4   9      181.60      214.00     36.73 o 
 -14   5   9       58.89       16.81     27.77 o 
 -13   5   9       49.63       78.82     29.30 o 
 -12   5   9      428.60      430.67     39.81 o 
 -11   5   9      504.82      469.70     38.47 o 
 -10   5   9      274.44      248.72     25.05 o 
  -9   5   9      412.94      408.85     24.33 o 
  -8   5   9      167.68      195.25     17.97 o 
  -7   5   9     1330.04     1355.57     34.88 o 
  -6   5   9      842.68      880.12     24.32 o 
  -5   5   9     2633.82     2436.52     42.99 o 
  -4   5   9     2313.31     2463.78     45.48 o 
  -3   5   9     8478.14     7711.84    114.92 o 
  -2   5   9      207.42      427.15     40.40 o 
  -1   5   9     9586.19     8884.53    128.58 o 
   0   5   9     8934.50     8211.25    118.48 o 
   1   5   9     9540.42     9082.54    128.83 o 
   2   5   9      290.45      523.21     21.83 o 
   3   5   9     8601.44     8057.62    116.76 o 
   4   5   9     2237.83     2433.40     46.36 o 
   5   5   9     2584.45     2374.76     51.15 o 
   6   5   9      830.15      818.06     27.68 o 
   7   5   9     1313.40     1331.97     36.63 o 
   8   5   9      156.81      194.62     20.72 o 
   9   5   9      338.54      389.99     27.78 o 
  10   5   9      245.86      228.50     30.30 o 
  11   5   9      502.45      524.29     40.63 o 
  12   5   9      448.10      460.21     40.85 o 
  13   5   9       46.66       37.02     27.26 o 
  14   5   9       64.55       60.29     30.13 o 
 -13   6   9       17.69        1.51     25.36 o 
 -12   6   9     1333.77     1331.42     58.55 o 
 -11   6   9      218.68      257.60     32.18 o 
 -10   6   9     2113.49     1964.81     54.68 o 
  -9   6   9      190.98      232.36     20.72 o 
  -8   6   9     2886.67     2586.24     53.89 o 
  -7   6   9     1284.91     1396.52     44.87 o 
  -6   6   9      725.83      826.44     24.44 o 
  -5   6   9      512.40      547.95     19.74 o 
  -4   6   9     1961.21     1860.81     35.08 o 
  -3   6   9      603.88      548.58     19.05 o 
  -2   6   9      586.23      625.88     21.11 o 
  -1   6   9     1176.68     1247.66     28.33 o 
   0   6   9      952.43     1056.77     26.21 o 
   1   6   9     1276.08     1334.76     37.93 o 
   2   6   9      532.26      549.51     17.69 o 
   3   6   9      681.68      628.46     20.91 o 
   4   6   9     1930.81     1836.65     43.40 o 
   5   6   9      541.61      564.55     25.35 o 
   6   6   9      819.26      894.30     30.14 o 
   7   6   9     1287.93     1351.73     38.52 o 
   8   6   9     2806.99     2520.78     60.43 o 
   9   6   9      226.12      264.66     24.58 o 
  10   6   9     2118.19     1985.67     64.82 o 
  11   6   9      212.67      252.03     32.17 o 
  12   6   9     1338.62     1327.25     59.05 o 
  13   6   9       14.20       53.42     28.19 o 
 -13   7   9       14.84       46.05     33.47 o 
 -12   7   9      163.35      154.28     36.03 o 
 -11   7   9      103.01       67.35     25.45 o 
 -10   7   9      178.67      184.74     27.83 o 
  -9   7   9      809.87      843.41     37.17 o 
  -8   7   9      628.14      681.84     29.23 o 
  -7   7   9     2980.91     2700.05     55.71 o 
  -6   7   9     3260.53     3059.18     54.29 o 
  -5   7   9     2002.24     1800.20     36.49 o 
  -4   7   9     2265.92     2204.99     40.22 o 
  -3   7   9     5341.07     4914.55     86.84 o 
  -2   7   9      784.32      859.56     46.59 o 
  -1   7   9     4046.56     3995.22     65.76 o 
   0   7   9     1339.36     1168.87     27.63 o 
   1   7   9     4043.01     4009.12     66.05 o 
   2   7   9      737.88      799.18     25.23 o 
   3   7   9     5483.86     5080.71     90.58 o 
   4   7   9     2235.34     2177.51     49.87 o 
   5   7   9     1947.94     1801.97     45.27 o 
   6   7   9     3321.56     3177.44     66.26 o 
   7   7   9     3057.76     2872.78     65.72 o 
   8   7   9      559.76      611.60     44.68 o 
   9   7   9      833.21      877.37     47.02 o 
  10   7   9      139.85      131.02     52.12 o 
  11   7   9       94.12      121.02     28.43 o 
  12   7   9      169.54      164.04     30.86 o 
  13   7   9       11.17      -20.79     25.37 o 
 -13   8   9     1014.92     1019.05     74.11 o 
 -12   8   9      157.24      185.89     39.40 o 
 -11   8   9     1169.92     1013.36     62.41 o 
 -10   8   9      302.06      331.29     32.94 o 
  -9   8   9     2196.53     1913.70     53.25 o 
  -8   8   9     1622.14     1506.96     40.58 o 
  -7   8   9     1127.98     1230.72     35.31 o 
  -6   8   9      441.60      575.13     22.77 o 
  -5   8   9      356.66      438.78     19.40 o 
  -4   8   9      450.15      459.34     18.43 o 
  -3   8   9      406.68      518.76     28.84 o 
  -2   8   9      892.38      920.09     24.79 o 
  -1   8   9      842.89      839.40     23.66 o 
   0   8   9     8968.13     7974.63    118.91 o 
   1   8   9      890.01      901.75     28.02 o 
   2   8   9      914.06      951.78     29.96 o 
   3   8   9      359.11      471.32     21.85 o 
   4   8   9      437.39      501.06     25.95 o 
   5   8   9      302.47      356.70     24.25 o 
   6   8   9      368.01      479.92     27.90 o 
   7   8   9     1164.01     1233.38     36.12 o 
   8   8   9     1645.77     1501.93     46.68 o 
   9   8   9     2142.08     1936.95     54.90 o 
  10   8   9      266.14      326.08     33.79 o 
  11   8   9     1157.39     1141.31     56.61 o 
  12   8   9      150.02      208.94     33.68 o 
  13   8   9      963.85      913.28     57.47 o 
 -12   9   9       87.14      128.70     37.52 o 
 -11   9   9       67.41       75.17     33.06 o 
 -10   9   9      177.96      118.53     26.64 o 
  -9   9   9      195.11      171.80     27.60 o 
  -8   9   9     1212.65     1104.83     40.43 o 
  -7   9   9      459.41      448.15     28.76 o 
  -6   9   9     3109.23     2852.97     58.23 o 
  -5   9   9      526.43      651.19     27.10 o 
  -4   9   9     5584.11     5164.39     95.68 o 
  -3   9   9       90.54      181.77     21.94 o 
  -2   9   9     2505.39     2554.80     49.94 o 
  -1   9   9     1373.12     1337.68     28.57 o 
   0   9   9     3425.62     3174.82     56.91 o 
   1   9   9     1369.98     1374.46     38.43 o 
   2   9   9     2418.54     2463.88     55.77 o 
   3   9   9      109.21      255.18     23.71 o 
   4   9   9     5697.79     5331.94     98.72 o 
   5   9   9      544.44      649.80     31.68 o 
   6   9   9     3101.41     2826.34     79.56 o 
   7   9   9      411.91      437.00     25.39 o 
   8   9   9     1257.37     1127.72     41.59 o 
   9   9   9      204.57      191.95     24.95 o 
  10   9   9      161.32      159.00     29.23 o 
  11   9   9       55.16       78.05     26.88 o 
  12   9   9       92.23      152.79     33.33 o 
 -12  10   9      448.16      421.95     57.00 o 
 -11  10   9      599.67      657.16     56.44 o 
 -10  10   9      703.22      702.82     45.38 o 
  -9  10   9     1040.13     1143.19     51.59 o 
  -8  10   9      460.65      575.89     33.59 o 
  -7  10   9     1266.77     1267.74     61.49 o 
  -6  10   9      320.27      487.10     29.97 o 
  -5  10   9      345.83      427.03     24.26 o 
  -4  10   9      794.15      897.02     32.98 o 
  -3  10   9     1004.94     1105.64     31.79 o 
  -2  10   9      286.49      323.81     19.48 o 
  -1  10   9     1214.34     1314.41     45.72 o 
   0  10   9     3773.31     3466.62     71.72 o 
   1  10   9     1157.20     1275.00     38.53 o 
   2  10   9      307.08      316.37     24.11 o 
   3  10   9     1004.63      983.62     34.76 o 
   4  10   9      874.55      951.61     31.89 o 
   5  10   9      294.13      412.02     28.14 o 
   6  10   9      339.02      433.57     29.19 o 
   7  10   9     1264.62     1236.59     37.71 o 
   8  10   9      469.53      474.20     32.03 o 
   9  10   9      997.14     1020.25     42.51 o 
  10  10   9      724.58      742.67     55.86 o 
  11  10   9      566.02      668.78     56.63 o 
  12  10   9      469.29      402.47     50.79 o 
 -11  11   9       21.84       34.07     31.62 o 
 -10  11   9      199.69      179.71     31.52 o 
  -9  11   9       49.36       44.35     24.08 o 
  -8  11   9      142.43      218.45     26.23 o 
  -7  11   9      992.64      951.85     42.72 o 
  -6  11   9      185.25      241.83     25.30 o 
  -5  11   9     1148.71     1198.39     39.89 o 
  -4  11   9     1076.84     1103.31     39.14 o 
  -3  11   9     1774.62     1798.28     48.63 o 
  -2  11   9     1054.66     1153.57     39.32 o 
  -1  11   9     7399.13     7146.26    160.79 o 
   1  11   9     7669.52     7256.34    141.95 o 
   2  11   9     1085.53     1137.12     38.87 o 
   3  11   9     1720.64     1623.43     46.88 o 
   4  11   9     1062.30     1046.53     39.00 o 
   5  11   9     1250.94     1275.54     38.97 o 
   6  11   9      180.42      223.94     28.68 o 
   7  11   9      984.29      936.13     40.30 o 
   8  11   9      143.66      215.15     29.58 o 
   9  11   9       62.83       85.60     25.96 o 
  10  11   9      209.88      189.25     38.25 o 
  11  11   9       25.38       21.00     34.50 o 
 -10  12   9      950.19      921.42     80.68 o 
  -9  12   9      109.29       84.40     31.97 o 
  -8  12   9      813.24      869.62     47.63 o 
  -7  12   9      191.97      176.97     29.14 o 
  -6  12   9      609.71      640.39     49.15 o 
  -5  12   9      459.13      626.24     48.50 o 
  -4  12   9      967.92      938.38     49.07 o 
  -3  12   9      404.97      351.48     33.62 o 
  -2  12   9      334.18      391.96     34.36 o 
  -1  12   9      306.44      256.63     29.52 o 
   0  12   9      275.14      384.58     26.44 o 
   1  12   9      290.40      249.54     23.44 o 
   2  12   9      297.47      304.52     25.17 o 
   3  12   9      373.13      357.25     26.94 o 
   4  12   9     1013.75      990.47     39.85 o 
   5  12   9      489.75      645.17     37.88 o 
   6  12   9      664.73      739.41     55.30 o 
   7  12   9      194.88      198.37     28.36 o 
   8  12   9      786.58      876.23     58.03 o 
   9  12   9      107.70      108.55     37.49 o 
  10  12   9      987.60      979.82     64.88 o 
 -10  13   9       17.63        4.91     30.45 o 
  -9  13   9      356.33      338.86     46.21 o 
  -8  13   9      258.89      242.13     34.02 o 
  -7  13   9      190.06      271.50     39.89 o 
  -6  13   9     1026.76     1120.41     63.87 o 
  -5  13   9      412.14      406.88     38.19 o 
  -4  13   9      965.37     1139.48     51.55 o 
  -3  13   9     1167.36     1186.16     67.71 o 
  -2  13   9      887.41      969.40     49.23 o 
  -1  13   9     1371.72     1285.04     53.10 o 
   0  13   9     2143.74     2125.79     73.29 o 
   1  13   9     1379.29     1459.10     62.38 o 
   2  13   9      978.51     1016.83     49.35 o 
   3  13   9     1163.73     1199.67     50.40 o 
   4  13   9      941.96     1076.96     48.86 o 
   5  13   9      448.32      515.03     32.71 o 
   6  13   9     1020.79     1077.18     47.90 o 
   7  13   9      183.54      203.34     27.03 o 
   8  13   9      271.14      284.15     33.93 o 
   9  13   9      358.76      314.50     37.13 o 
  10  13   9       15.65        4.58     30.30 o 
  -9  14   9      648.72      702.59     74.61 o 
  -8  14   9      122.05      152.20     48.74 o 
  -7  14   9      654.62      675.59     61.23 o 
  -6  14   9      148.39      126.57     29.97 o 
  -5  14   9      272.50      273.67     47.69 o 
  -4  14   9      152.26      164.60     30.13 o 
  -3  14   9       72.72      141.30     28.58 o 
  -2  14   9      580.10      538.79     41.13 o 
  -1  14   9       94.45      124.64     27.35 o 
   0  14   9       44.10       18.63     29.24 o 
   1  14   9       98.64      128.76     27.43 o 
   2  14   9      613.61      484.82     39.60 o 
   3  14   9       73.49      100.48     29.64 o 
   4  14   9      142.17      164.38     29.34 o 
   5  14   9      240.87      160.96     29.61 o 
   6  14   9      142.74      174.41     30.57 o 
   7  14   9      660.53      672.74     78.37 o 
   8  14   9      133.14      172.61     33.24 o 
   9  14   9      631.09      685.98     59.98 o 
  -7  15   9      280.09      311.06     53.59 o 
  -6  15   9     1007.93      885.49     74.29 o 
  -5  15   9      125.24      198.52     36.26 o 
  -4  15   9     1152.48     1224.63     91.37 o 
  -3  15   9       86.59      125.80     50.74 o 
  -2  15   9     1305.10     1229.77     58.75 o 
  -1  15   9        2.03       55.22     25.49 o 
   0  15   9     1018.94     1173.51     57.06 o 
   1  15   9        4.18       18.63     24.03 o 
   2  15   9     1284.72     1153.79     74.09 o 
   3  15   9       92.94      217.59     39.05 o 
   4  15   9     1151.16     1190.00     57.46 o 
   5  15   9      111.48      147.23     30.46 o 
   6  15   9      993.76      952.98     53.96 o 
   7  15   9      279.86      324.98     44.98 o 
  -6  16   9      178.63      162.31     35.89 o 
  -5  16   9       60.43       72.23     30.68 o 
  -4  16   9       61.93      104.74     31.80 o 
  -3  16   9      219.45      218.98     35.37 o 
  -2  16   9      118.36      131.33     31.31 o 
  -1  16   9       80.22       46.40     27.58 o 
   0  16   9        5.27       11.43     25.15 o 
   1  16   9       77.24       69.77     27.24 o 
   2  16   9      129.31      159.13     32.07 o 
   3  16   9      214.87      185.67     34.22 o 
   4  16   9       66.70       38.39     28.40 o 
   5  16   9       55.65       74.97     33.34 o 
   6  16   9      159.23      177.07     34.99 o 
  -4  17   9       58.56      123.14     34.82 o 
  -3  17   9     1092.44     1108.97     63.57 o 
  -2  17   9       87.01      167.85     34.80 o 
  -1  17   9      743.77      877.74     55.98 o 
   0  17   9      114.43      148.50     43.48 o 
   1  17   9      701.98      675.50     51.22 o 
   2  17   9       87.12      127.50     32.40 o 
   3  17   9     1093.44     1245.65     64.44 o 
   4  17   9       53.62      111.52     33.17 o 
   0   0  10    22931.09    22651.29    429.02 o 
   1   0  10     1833.53     1624.81     45.34 o 
   2   0  10     3928.19     4158.83     63.59 o 
   4   0  10     6539.41     6589.51     98.28 o 
   5   0  10     4184.02     3976.34     65.53 o 
   6   0  10     4493.35     4830.54     85.30 o 
   7   0  10     2858.50     2898.69     58.52 o 
   8   0  10     2665.45     2780.07     53.86 o 
   9   0  10     1173.48     1105.99     38.25 o 
  10   0  10      638.67      678.73     41.22 o 
  11   0  10      692.36      721.36     44.38 o 
  12   0  10      250.41      241.64     33.26 o 
  13   0  10      814.25      801.94     51.49 o 
  14   0  10       21.73       70.27     30.68 o 
 -14   1  10      104.03      157.34     34.55 o 
 -13   1  10      792.75      786.82     51.81 o 
 -12   1  10      168.18      214.15     32.23 o 
 -11   1  10      634.72      643.92     42.67 o 
 -10   1  10      582.91      688.63     41.36 o 
  -9   1  10     2515.07     2635.44     61.97 o 
  -8   1  10     2971.25     2776.90     62.89 o 
  -7   1  10      543.55      792.84     23.77 o 
  -6   1  10     2312.86     2276.49     44.10 o 
  -5   1  10     1613.22     1578.84     32.81 o 
  -4   1  10     3023.05     2771.74     48.25 o 
  -3   1  10      378.01      311.56     16.09 o 
  -2   1  10     4513.28     3993.03     59.32 o 
  -1   1  10      596.88      628.56     21.41 o 
   0   1  10     4473.68     4181.74     69.86 o 
   1   1  10      663.40      693.24     16.45 o 
   2   1  10     4263.68     3658.97     59.41 o 
   3   1  10      312.70      270.92     15.65 o 
   4   1  10     3103.94     2805.74     49.03 o 
   5   1  10     1526.47     1440.23     32.39 o 
   6   1  10     2379.50     2312.39     45.01 o 
   7   1  10      665.51      932.98     28.91 o 
   8   1  10     3165.75     3006.90     56.33 o 
   9   1  10     2567.14     2678.46     62.53 o 
  10   1  10      556.23      664.17     41.18 o 
  11   1  10      584.51      609.22     41.45 o 
  12   1  10      157.19      200.80     36.81 o 
  13   1  10      863.94      848.61     70.88 o 
  14   1  10      103.47       85.06     31.20 o 
 -14   2  10      266.97      199.59     36.82 o 
 -13   2  10       50.57       14.75     25.54 o 
 -12   2  10      696.31      727.60     47.01 o 
 -11   2  10      740.97      745.14     45.36 o 
 -10   2  10     1684.18     1514.39     55.22 o 
  -9   2  10      140.33      138.32     20.05 o 
  -8   2  10     2447.19     2605.03     58.35 o 
  -7   2  10     1981.78     1914.49     37.72 o 
  -6   2  10     2221.77     2208.06     40.38 o 
  -5   2  10     3813.66     3696.47     56.50 o 
  -4   2  10     4863.79     4797.96     69.30 o 
  -3   2  10     5707.74     5829.77     80.50 o 
  -1   2  10     9783.11     9948.89    156.41 o 
   0   2  10     5257.60     5584.33     90.62 o 
   1   2  10    10428.53    10555.79    143.75 o 
   3   2  10     5643.98     5820.60     96.11 o 
   4   2  10     4860.20     4810.34     95.71 o 
   5   2  10     3562.98     3557.69     67.80 o 
   6   2  10     2338.21     2378.91     50.44 o 
   7   2  10     1923.10     1859.78     44.59 o 
   8   2  10     2302.42     2419.97     50.70 o 
   9   2  10      205.62      250.21     22.98 o 
  10   2  10     1712.39     1525.48     46.51 o 
  11   2  10      758.06      833.48     47.26 o 
  12   2  10      727.34      759.00     48.69 o 
  13   2  10       58.75       85.10     27.83 o 
  14   2  10      277.78      260.58     39.34 o 
 -14   3  10      567.90      523.21     47.31 o 
 -13   3  10       76.08       83.10     28.77 o 
 -12   3  10      945.42      988.46     52.89 o 
 -11   3  10      243.57      324.23     33.62 o 
 -10   3  10     1378.83     1275.79     50.10 o 
  -9   3  10      342.01      451.41     27.86 o 
  -8   3  10     2294.09     2221.71     48.02 o 
  -7   3  10      602.77      630.79     20.94 o 
  -6   3  10     1401.28     1441.66     30.45 o 
  -5   3  10     1336.16     1304.36     27.68 o 
  -4   3  10     1620.31     1700.34     34.43 o 
  -3   3  10     2314.21     1978.86     36.39 o 
  -2   3  10     5557.35     5517.32     82.85 o 
  -1   3  10     8922.68     7947.31    123.93 o 
   0   3  10      740.52      753.49     27.67 o 
   1   3  10     8882.21     7881.14    104.54 o 
   2   3  10     5556.47     5618.33     84.14 o 
   3   3  10     2188.61     1824.79     36.61 o 
   4   3  10     1540.40     1650.26     34.68 o 
   5   3  10     1427.54     1360.10     34.80 o 
   6   3  10     1382.31     1477.16     42.40 o 
   7   3  10      581.09      585.45     39.42 o 
   8   3  10     2327.93     2253.92     53.50 o 
   9   3  10      354.58      512.30     32.84 o 
  10   3  10     1235.26     1216.06     41.95 o 
  11   3  10      256.72      281.08     33.23 o 
  12   3  10      889.71      867.46     51.38 o 
  13   3  10       75.44      129.19     43.21 o 
  14   3  10      606.44      556.15     48.39 o 
 -14   4  10      522.47      530.55     55.68 o 
 -13   4  10       32.27       -3.71     38.79 o 
 -12   4  10      775.29      866.92     50.02 o 
 -11   4  10      304.59      327.74     35.18 o 
 -10   4  10     1228.65     1270.75     50.91 o 
  -9   4  10     2805.73     2475.35     54.41 o 
  -8   4  10      260.63      272.23     20.96 o 
  -7   4  10     1750.98     1924.31     35.32 o 
  -6   4  10     2369.34     2350.96     39.93 o 
  -5   4  10     3056.51     3047.69     54.01 o 
  -4   4  10     2586.78     2441.44     45.62 o 
  -3   4  10     2106.60     2198.85     39.76 o 
  -2   4  10     4484.49     4376.33     76.35 o 
  -1   4  10     9251.90     8830.37    138.37 o 
   0   4  10     3625.74     3509.77     60.88 o 
   1   4  10     9146.15     8892.52    126.59 o 
   2   4  10     4465.62     4313.15     63.13 o 
   3   4  10     1904.44     2003.53     40.03 o 
   4   4  10     2724.78     2572.26     46.89 o 
   5   4  10     3044.45     2958.65     54.08 o 
   6   4  10     2388.96     2362.62     58.78 o 
   7   4  10     1587.16     1619.87     49.69 o 
   8   4  10      182.34      153.52     19.25 o 
   9   4  10     2946.33     2827.83     74.90 o 
  10   4  10     1203.57     1192.07     51.37 o 
  11   4  10      290.88      344.58     34.57 o 
  12   4  10      714.54      701.78     57.62 o 
  13   4  10       19.65       27.05     25.79 o 
  14   4  10      553.17      530.75     48.83 o 
 -14   5  10      118.37      117.42     33.28 o 
 -13   5  10      310.96      314.49     43.75 o 
 -12   5  10      109.18       86.01     36.30 o 
 -11   5  10      605.01      578.34     41.13 o 
 -10   5  10      483.38      651.55     45.19 o 
  -9   5  10     1004.42     1097.65     34.55 o 
  -8   5  10      638.72      724.09     28.59 o 
  -7   5  10     2004.56     1796.47     38.44 o 
  -6   5  10     1558.04     1498.15     33.22 o 
  -5   5  10      724.84      659.90     23.76 o 
  -4   5  10     4290.03     4006.41     67.21 o 
  -3   5  10     1168.15     1116.14     26.07 o 
  -2   5  10     6101.95     5488.45     94.16 o 
  -1   5  10     7766.08     7157.19    108.52 o 
   0   5  10     1372.45     1190.70     56.71 o 
   1   5  10     8011.04     7666.08    109.28 o 
   2   5  10     6337.82     5770.02     80.47 o 
   3   5  10     1019.29      996.03     29.50 o 
   4   5  10     4387.39     4166.41     68.87 o 
   5   5  10      679.68      618.66     24.32 o 
   6   5  10     1571.40     1522.20     39.31 o 
   7   5  10     2013.32     1723.05     51.37 o 
   8   5  10      578.59      648.16     31.52 o 
   9   5  10      979.56     1108.25     39.18 o 
  10   5  10      453.78      522.62     39.11 o 
  11   5  10      608.57      635.69     43.19 o 
  12   5  10      112.59       98.69     27.77 o 
  13   5  10      335.69      252.81     36.45 o 
  14   5  10      145.39      234.30     37.62 o 
 -13   6  10      567.77      558.01     46.52 o 
 -12   6  10      202.47      232.22     33.21 o 
 -11   6  10      361.67      368.41     61.18 o 
 -10   6  10       90.73       90.73     20.53 o 
  -9   6  10     1802.85     1781.50     45.16 o 
  -8   6  10     1875.71     1788.58     43.54 o 
  -7   6  10     1925.10     1980.23     41.56 o 
  -6   6  10     2976.12     2932.94     51.99 o 
  -5   6  10      659.08      671.05     21.78 o 
  -4   6  10     1909.84     1850.39     42.13 o 
  -3   6  10      380.20      496.77     33.72 o 
  -2   6  10     4296.85     4067.86     72.98 o 
  -1   6  10      348.17      556.65     38.20 o 
   0   6  10     5432.51     5104.69     79.80 o 
   1   6  10      371.84      608.24     53.45 o 
   2   6  10     4270.84     4101.38     62.45 o 
   3   6  10      377.04      499.76     20.57 o 
   4   6  10     1883.06     1769.79     38.86 o 
   5   6  10      739.68      687.22     29.68 o 
   6   6  10     3028.58     2932.90     62.09 o 
   7   6  10     1927.14     1979.19     48.81 o 
   8   6  10     1920.85     1726.45     48.68 o 
   9   6  10     1730.42     1815.50     51.53 o 
  10   6  10      108.80      148.03     27.19 o 
  11   6  10      409.21      461.72     39.31 o 
  12   6  10      207.19      231.11     33.77 o 
  13   6  10      563.56      595.01     48.13 o 
 -13   7  10      387.07      331.49     55.17 o 
 -12   7  10      608.46      646.41     46.26 o 
 -11   7  10     1387.49     1375.01     55.55 o 
 -10   7  10      864.80      835.60     39.41 o 
  -9   7  10      398.28      390.26     28.40 o 
  -8   7  10      630.84      627.13     28.61 o 
  -7   7  10     1812.09     1786.80     39.84 o 
  -6   7  10      865.69      918.07     26.84 o 
  -5   7  10     1091.80     1166.08     28.61 o 
  -4   7  10     1161.36     1169.20     27.37 o 
  -3   7  10      699.77      697.72     25.08 o 
  -2   7  10     3130.33     2785.56     56.18 o 
  -1   7  10      402.54      394.86     20.93 o 
   0   7  10     1740.76     1757.77     36.40 o 
   1   7  10      321.86      318.23     16.50 o 
   2   7  10     3259.31     2998.26     52.95 o 
   3   7  10      721.61      798.68     22.64 o 
   4   7  10     1229.82     1184.87     35.00 o 
   5   7  10     1056.10     1115.35     35.32 o 
   6   7  10      883.95      946.26     35.15 o 
   7   7  10     1904.88     1893.31     48.13 o 
   8   7  10      632.91      599.18     32.34 o 
   9   7  10      388.90      429.08     30.37 o 
  10   7  10      863.34      916.57     49.04 o 
  11   7  10     1394.19     1316.14     57.54 o 
  12   7  10      585.73      576.03     45.65 o 
  13   7  10      432.62      384.35     43.05 o 
 -13   8  10       84.64       54.77     34.94 o 
 -12   8  10      173.76      244.84     41.64 o 
 -11   8  10      404.77      313.63     42.37 o 
 -10   8  10      515.85      540.78     38.86 o 
  -9   8  10      523.25      608.01     33.32 o 
  -8   8  10      644.03      713.49     33.07 o 
  -7   8  10     1692.04     1544.71     40.38 o 
  -6   8  10      857.88      847.74     26.25 o 
  -5   8  10     1428.04     1296.12     31.93 o 
  -4   8  10      597.26      687.26     30.90 o 
  -3   8  10     2163.82     2073.50     41.89 o 
  -2   8  10     1952.12     2111.21     42.29 o 
  -1   8  10     2939.93     2918.84     52.67 o 
   1   8  10     2856.50     2797.28     52.48 o 
   2   8  10     1988.30     2032.79     42.60 o 
   3   8  10     2125.96     2053.75     44.63 o 
   4   8  10      633.11      746.54     30.90 o 
   5   8  10     1465.70     1283.11     39.46 o 
   6   8  10      881.80      894.74     35.71 o 
   7   8  10     1743.10     1606.15     45.34 o 
   8   8  10      601.43      592.26     33.45 o 
   9   8  10      505.64      624.66     43.85 o 
  10   8  10      532.72      536.62     57.48 o 
  11   8  10      430.50      355.39     37.70 o 
  12   8  10      215.75      200.78     39.07 o 
  13   8  10       91.22       83.51     31.19 o 
 -12   9  10      887.87      793.39     60.15 o 
 -11   9  10       26.27       79.09     31.45 o 
 -10   9  10      652.26      581.27     41.58 o 
  -9   9  10      171.47      196.61     28.29 o 
  -8   9  10     1114.39     1058.26     40.76 o 
  -7   9  10      455.09      525.36     30.79 o 
  -6   9  10      774.77      798.00     30.40 o 
  -5   9  10     1083.27     1187.75     34.10 o 
  -4   9  10      608.30      649.90     28.80 o 
  -3   9  10     2798.98     2857.20     60.51 o 
  -2   9  10       81.69      116.11     18.42 o 
  -1   9  10     3467.64     3171.65     57.16 o 
   0   9  10     1995.53     1656.26     36.81 o 
   1   9  10     3297.11     3108.34     65.52 o 
   2   9  10       63.93       88.03     15.76 o 
   3   9  10     2822.37     2783.81     61.63 o 
   4   9  10      565.39      536.99     25.89 o 
   5   9  10     1025.08     1130.36     38.61 o 
   6   9  10      687.63      734.04     34.70 o 
   7   9  10      420.74      495.43     27.15 o 
   8   9  10     1138.48     1059.96     41.54 o 
   9   9  10      196.64      251.32     26.97 o 
  10   9  10      662.73      585.16     42.45 o 
  11   9  10       32.73       75.87     26.63 o 
  12   9  10      868.71      766.07     78.51 o 
 -12  10  10      374.82      335.61     47.88 o 
 -11  10  10      300.16      266.83     58.65 o 
 -10  10  10      215.56      239.26     32.04 o 
  -9  10  10      196.04      227.52     30.83 o 
  -8  10  10     1145.53     1044.36     41.55 o 
  -7  10  10      569.96      612.32     41.80 o 
  -6  10  10     1124.81     1092.63     35.20 o 
  -5  10  10     2780.61     2727.00     62.79 o 
  -4  10  10     1211.86     1315.29     40.18 o 
  -3  10  10     1595.86     1555.57     53.89 o 
  -2  10  10     1586.26     1640.05     39.23 o 
  -1  10  10     3578.93     3396.02     70.71 o 
   0  10  10     1819.27     1962.18     77.50 o 
   1  10  10     3254.59     3203.63     69.77 o 
   2  10  10     1408.11     1491.50     43.22 o 
   3  10  10     1614.56     1524.22     44.06 o 
   4  10  10     1268.11     1395.56     39.10 o 
   5  10  10     2749.87     2745.67     68.14 o 
   6  10  10     1097.11     1048.50     39.23 o 
   7  10  10      594.93      615.57     30.10 o 
   8  10  10     1116.68     1019.84     42.04 o 
   9  10  10      193.53      243.95     27.17 o 
  10  10  10      226.45      263.09     50.82 o 
  11  10  10      284.37      243.96     79.79 o 
  12  10  10      403.81      340.38     49.44 o 
 -11  11  10      268.99      234.32     41.21 o 
 -10  11  10      181.57      209.45     32.54 o 
  -9  11  10      436.49      500.18     39.90 o 
  -8  11  10      173.21      237.74     27.05 o 
  -7  11  10      570.58      649.79     35.69 o 
  -6  11  10      455.18      494.10     35.97 o 
  -5  11  10     2265.84     2118.96     55.16 o 
  -4  11  10      319.58      446.57     28.77 o 
  -3  11  10     1130.35      967.71     37.82 o 
  -2  11  10     1616.00     1707.88     47.27 o 
  -1  11  10        9.25       83.29     25.47 o 
   0  11  10     1718.51     1618.09     45.89 o 
   1  11  10       11.07       75.91     17.91 o 
   2  11  10     1549.88     1552.76     45.85 o 
   3  11  10     1169.81      977.99     36.82 o 
   4  11  10      270.26      385.15     27.52 o 
   5  11  10     2297.10     2221.78     52.82 o 
   6  11  10      444.21      461.95     31.22 o 
   7  11  10      532.21      520.46     38.66 o 
   8  11  10      191.67      288.12     32.96 o 
   9  11  10      444.57      465.15     40.15 o 
  10  11  10      192.85      210.13     47.95 o 
  11  11  10      321.80      273.74     44.48 o 
 -10  12  10      312.88      237.70     53.59 o 
  -9  12  10      489.12      520.48     85.28 o 
  -8  12  10      627.05      632.08     43.45 o 
  -7  12  10      563.69      571.74     49.73 o 
  -6  12  10      552.07      566.14     48.19 o 
  -5  12  10      457.41      502.46     48.93 o 
  -4  12  10     1415.82     1368.06     68.70 o 
  -3  12  10      147.80      222.73     29.12 o 
  -2  12  10     1788.05     1632.48     58.00 o 
  -1  12  10      389.67      599.19     38.99 o 
   0  12  10      831.18      711.99     33.57 o 
   1  12  10      416.30      583.80     31.61 o 
   2  12  10     1807.58     1752.15     49.16 o 
   3  12  10      120.13      228.91     27.58 o 
   4  12  10     1395.13     1236.13     42.50 o 
   5  12  10      469.79      535.70     32.62 o 
   6  12  10      605.01      586.19     31.77 o 
   7  12  10      579.56      628.36     42.42 o 
   8  12  10      568.04      587.54     42.95 o 
   9  12  10      495.96      575.96     43.95 o 
  10  12  10      334.65      278.43     42.93 o 
  -9  13  10      285.35      222.42     42.38 o 
  -8  13  10      294.71      488.35     61.59 o 
  -7  13  10      577.81      579.52     51.25 o 
  -6  13  10      138.80      160.43     29.98 o 
  -5  13  10      273.62      285.85     34.00 o 
  -4  13  10      266.67      272.18     33.04 o 
  -3  13  10      142.50      101.30     26.11 o 
  -2  13  10      737.80      767.48     46.06 o 
  -1  13  10     1499.53     1588.58     59.14 o 
   0  13  10      801.53      752.45     45.10 o 
   1  13  10     1546.01     1763.91     84.13 o 
   2  13  10      715.36      796.40     45.57 o 
   3  13  10      164.07      194.72     28.62 o 
   4  13  10      263.03      250.76     26.59 o 
   5  13  10      285.79      269.30     26.59 o 
   6  13  10      117.40      134.74     23.86 o 
   7  13  10      548.98      510.29     35.59 o 
   8  13  10      296.86      323.66     36.55 o 
   9  13  10      250.64      201.07     33.26 o 
  -8  14  10      242.99      252.69     94.20 o 
  -7  14  10      349.80      330.31     50.44 o 
  -6  14  10      221.55      254.57     35.14 o 
  -5  14  10      865.96      897.20     52.62 o 
  -4  14  10      351.91      377.97     39.48 o 
  -3  14  10     1465.88     1364.72     61.22 o 
  -2  14  10      215.12      248.75     40.45 o 
  -1  14  10      918.52      949.79     53.55 o 
   0  14  10       64.12      100.61     27.42 o 
   1  14  10      896.56      914.11     50.11 o 
   2  14  10      207.12      308.53     34.34 o 
   3  14  10     1495.06     1431.01     57.32 o 
   4  14  10      347.38      391.97     36.91 o 
   5  14  10      849.25      848.79     49.47 o 
   6  14  10      248.63      289.96     35.43 o 
   7  14  10      348.27      297.71     42.66 o 
   8  14  10      204.13      251.64     36.48 o 
  -7  15  10      188.72      262.84     39.07 o 
  -6  15  10      313.88      301.35     39.06 o 
  -5  15  10      341.44      339.39     39.94 o 
  -4  15  10       98.71      151.02     32.07 o 
  -3  15  10      567.03      553.45     57.72 o 
  -2  15  10      178.22      277.18     36.02 o 
  -1  15  10      638.36      758.24     49.12 o 
   0  15  10        5.24       -0.94     26.08 o 
   1  15  10      602.16      526.10     43.55 o 
   2  15  10      173.75      187.18     32.03 o 
   3  15  10      623.86      609.35     45.22 o 
   4  15  10       97.32      198.18     32.68 o 
   5  15  10      356.63      276.40     36.10 o 
   6  15  10      303.50      304.50     38.54 o 
   7  15  10      188.56      152.73     39.40 o 
  -5  16  10      839.82      754.82     53.94 o 
  -4  16  10      186.33      225.24     37.04 o 
  -3  16  10      544.30      505.70     53.51 o 
  -2  16  10      560.58      647.48     49.65 o 
  -1  16  10      348.20      302.88     38.80 o 
   0  16  10      434.73      480.37     44.34 o 
   1  16  10      374.94      295.33     38.20 o 
   2  16  10      557.99      650.45     48.61 o 
   3  16  10      566.57      506.05     44.90 o 
   4  16  10      200.56      161.68     33.80 o 
   5  16  10      858.25      805.72     53.78 o 
  -3  17  10       51.22      160.46     36.02 o 
  -2  17  10      474.23      449.75     45.77 o 
  -1  17  10       19.06       -4.03     25.81 o 
   0  17  10      187.01      230.52     37.05 o 
   1  17  10       22.94       34.28     30.46 o 
   2  17  10      468.43      539.03     69.97 o 
   3  17  10       47.05      108.80     32.89 o 
   1   0  11    16692.76    16093.08    239.76 o 
   2   0  11     1247.61     1683.20     31.60 o 
   3   0  11    18686.54    18682.74    254.37 o 
   4   0  11     1373.71     1584.28     33.05 o 
   5   0  11     5932.03     5840.87     90.62 o 
   7   0  11     3674.03     3464.99     62.23 o 
   9   0  11     2082.38     2031.70     59.01 o 
  10   0  11       23.79       63.44     23.48 o 
  11   0  11      626.50      682.75     44.11 o 
  12   0  11       64.54       65.19     41.95 o 
  13   0  11       90.85       89.90     28.48 o 
  14   0  11        0.23      -24.60     25.40 o 
 -14   1  11     1130.16     1120.79     62.60 o 
 -13   1  11      210.79      224.95     34.56 o 
 -12   1  11     1437.16     1375.31     57.97 o 
 -11   1  11      452.92      555.33     39.86 o 
 -10   1  11     2711.41     2569.16     73.41 o 
  -9   1  11     1244.79     1349.74     42.18 o 
  -8   1  11     2065.21     2059.09     52.55 o 
  -7   1  11      969.50      972.31     28.13 o 
  -6   1  11     1801.25     1793.74     38.32 o 
  -5   1  11      385.59      473.76     18.59 o 
  -4   1  11     1894.11     1744.42     34.45 o 
  -3   1  11      473.59      487.60     25.38 o 
  -2   1  11     1108.18     1231.92     28.99 o 
  -1   1  11      263.93      335.71     13.97 o 
   0   1  11      149.16      161.60     10.60 o 
   1   1  11      259.53      369.39     16.64 o 
   2   1  11     1019.86     1158.45     25.32 o 
   3   1  11      505.26      544.36     18.19 o 
   4   1  11     1793.00     1644.65     34.52 o 
   5   1  11      382.32      520.44     19.71 o 
   6   1  11     1860.74     1877.19     39.44 o 
   7   1  11     1097.73     1146.84     30.67 o 
   8   1  11     2341.94     2273.97     53.52 o 
   9   1  11     1221.51     1265.52     41.55 o 
  10   1  11     2642.35     2450.77     61.95 o 
  11   1  11      466.47      587.73     52.50 o 
  12   1  11     1526.45     1450.04     60.00 o 
  13   1  11      208.16      293.81     37.38 o 
  14   1  11     1078.24     1091.43     80.08 o 
 -14   2  11        3.29      -22.10     26.65 o 
 -13   2  11      110.60      124.40     30.40 o 
 -12   2  11      296.70      316.45     36.03 o 
 -11   2  11        3.17       26.86     22.24 o 
 -10   2  11      444.77      462.27     35.81 o 
  -9   2  11      233.99      283.59     24.47 o 
  -8   2  11      277.51      307.25     23.37 o 
  -7   2  11       96.47      214.87     15.02 o 
  -6   2  11     2516.49     2461.52     47.41 o 
  -5   2  11     1819.54     1879.53     35.34 o 
  -4   2  11     7269.47     6843.39     94.92 o 
  -3   2  11     1080.87      987.04     21.81 o 
  -2   2  11     4367.74     3959.82     63.85 o 
  -1   2  11     7529.62     7164.24    111.25 o 
   0   2  11     3390.46     3337.66     59.62 o 
   1   2  11     7198.72     6825.64    101.30 o 
   2   2  11     4447.02     4034.62     69.45 o 
   3   2  11     1068.90     1014.76     26.94 o 
   4   2  11     7262.09     6945.76    113.63 o 
   5   2  11     1896.50     1923.99     44.39 o 
   6   2  11     2570.25     2554.98     54.01 o 
   7   2  11       56.41      173.52     17.27 o 
   8   2  11      347.51      409.08     22.24 o 
   9   2  11      256.45      325.08     25.90 o 
  10   2  11      424.37      411.28     28.99 o 
  11   2  11        1.26       35.59     23.66 o 
  12   2  11      288.84      282.18     44.38 o 
  13   2  11      113.45      155.92     31.67 o 
  14   2  11        3.00      -14.02     26.11 o 
 -14   3  11       80.68      127.37     32.99 o 
 -13   3  11     1748.61     1560.14     76.65 o 
 -12   3  11       19.06      102.69     29.81 o 
 -11   3  11     1366.83     1336.95     64.78 o 
 -10   3  11       33.86       65.79     22.19 o 
  -9   3  11     1925.10     1870.04     50.59 o 
  -8   3  11      325.37      508.02     30.97 o 
  -7   3  11     6371.05     6100.54     85.15 o 
  -6   3  11      234.32      236.95     14.73 o 
  -5   3  11     2540.03     2449.08     42.50 o 
  -4   3  11       11.48      104.78     13.42 o 
  -3   3  11     4902.82     4874.93     74.78 o 
  -2   3  11     2375.52     2260.34     45.37 o 
  -1   3  11     1705.92     1922.07     39.30 o 
   0   3  11      206.77      268.81     20.29 o 
   1   3  11     1648.68     1878.81     36.09 o 
   2   3  11     2279.81     2221.97     36.90 o 
   3   3  11     4758.24     4712.73     75.28 o 
   5   3  11     2520.37     2438.13     51.81 o 
   6   3  11      240.84      285.30     22.00 o 
   7   3  11     6673.58     6400.70    123.86 o 
   8   3  11      318.04      486.12     29.20 o 
   9   3  11     2016.77     1860.27     51.39 o 
  10   3  11       31.63       55.61     18.67 o 
  11   3  11     1304.19     1327.45     54.91 o 
  12   3  11       15.45       47.51     24.58 o 
  13   3  11     1763.38     1609.82     65.02 o 
  14   3  11       72.88       44.42     28.43 o 
 -14   4  11       13.15        7.60     28.09 o 
 -13   4  11       45.73       14.76     26.02 o 
 -12   4  11      212.79      178.19     32.07 o 
 -11   4  11      510.35      497.56     57.90 o 
 -10   4  11      558.01      590.19     38.96 o 
  -9   4  11     1211.98     1185.57     35.29 o 
  -8   4  11      828.50      793.61     32.02 o 
  -7   4  11      690.81      766.95     22.59 o 
  -6   4  11     3149.89     3090.19     51.72 o 
  -5   4  11     1448.43     1476.63     37.26 o 
  -4   4  11     6812.23     6707.07    100.71 o 
  -3   4  11     3461.32     3349.95     56.99 o 
  -2   4  11     7939.57     7471.04    120.93 o 
  -1   4  11     4593.48     4526.21     71.16 o 
   0   4  11     7553.45     7014.38    103.10 o 
   1   4  11     4607.39     4544.32     70.73 o 
   2   4  11     8111.55     7528.10    102.04 o 
   3   4  11     3556.61     3465.27     58.48 o 
   4   4  11     6688.68     6547.01    101.27 o 
   5   4  11     1454.19     1421.80     33.48 o 
   6   4  11     3084.54     3001.32     79.13 o 
   7   4  11      671.12      672.79     33.67 o 
   8   4  11      692.24      666.32     37.05 o 
   9   4  11     1188.01     1088.31     49.22 o 
  10   4  11      626.87      662.90     35.53 o 
  11   4  11      513.58      495.34     39.60 o 
  12   4  11      204.84      137.24     28.93 o 
  13   4  11       44.60       20.82     25.22 o 
  14   4  11       11.29       -8.13     26.42 o 
 -13   5  11      120.91       98.79     29.39 o 
 -12   5  11      458.24      408.73     39.41 o 
 -11   5  11      794.07      895.04     47.90 o 
 -10   5  11     1832.07     1794.07     51.63 o 
  -9   5  11       83.77      125.43     18.23 o 
  -8   5  11      624.91      581.07     27.28 o 
  -7   5  11      672.67      703.56     22.90 o 
  -6   5  11     1041.68     1040.62     27.50 o 
  -5   5  11      480.73      466.79     21.39 o 
  -4   5  11     3559.35     3191.82     56.15 o 
  -3   5  11      788.65      751.44     21.28 o 
  -2   5  11     1291.13     1081.01     29.13 o 
  -1   5  11      290.85      343.67     17.92 o 
   0   5  11     1527.34     1632.52     33.24 o 
   1   5  11      261.20      321.76     16.98 o 
   2   5  11     1262.89     1112.37     25.24 o 
   3   5  11      737.16      643.97     21.52 o 
   4   5  11     3533.10     3186.17     57.40 o 
   5   5  11      483.54      468.57     21.22 o 
   6   5  11     1049.66     1038.42     32.50 o 
   7   5  11      706.89      739.62     35.94 o 
   8   5  11      734.03      724.36     32.62 o 
   9   5  11       76.26      102.45     19.69 o 
  10   5  11     1710.05     1659.22     60.03 o 
  11   5  11      744.63      728.16     46.18 o 
  12   5  11      461.90      452.71     41.52 o 
  13   5  11      106.49      121.67     30.63 o 
 -13   6  11       33.27        3.13     26.07 o 
 -12   6  11        4.71      -10.38     23.27 o 
 -11   6  11       65.60       82.42     25.50 o 
 -10   6  11      117.82      136.73     22.79 o 
  -9   6  11     2490.51     2497.72     55.12 o 
  -8   6  11      350.92      529.79     26.64 o 
  -7   6  11     3877.70     3668.07     63.05 o 
  -6   6  11       40.05       97.21     13.34 o 
  -5   6  11     2728.37     2667.23     47.54 o 
  -4   6  11      446.33      538.85     20.72 o 
  -3   6  11     6286.62     5840.03    101.26 o 
  -2   6  11      818.67      890.27     27.69 o 
  -1   6  11     8160.15     7501.20    112.46 o 
   0   6  11      448.05      606.93     51.49 o 
   1   6  11     8142.29     7573.79    112.45 o 
   2   6  11      778.25      874.30     32.85 o 
   3   6  11     6466.33     6020.78     86.43 o 
   4   6  11      458.18      523.43     41.71 o 
   5   6  11     2696.87     2675.64     57.82 o 
   6   6  11       32.66       94.84     15.75 o 
   7   6  11     3864.77     3619.96     74.12 o 
   8   6  11      323.82      474.27     29.54 o 
   9   6  11     2429.91     2412.07     61.76 o 
  10   6  11      109.29      108.12     29.03 o 
  11   6  11       67.64       76.52     26.03 o 
  12   6  11        3.15       -1.77     23.47 o 
  13   6  11       36.97       54.38     27.95 o 
 -13   7  11      154.27      130.38     36.89 o 
 -12   7  11     1086.98     1137.47     55.85 o 
 -11   7  11      930.52     1002.79     51.50 o 
 -10   7  11     1786.53     1812.02     53.45 o 
  -9   7  11     1368.61     1457.86     41.06 o 
  -8   7  11     1097.45     1174.23     35.82 o 
  -7   7  11      534.37      571.18     24.46 o 
  -6   7  11     1402.21     1436.77     38.73 o 
  -5   7  11      626.00      669.63     22.79 o 
  -4   7  11      854.10      788.48     24.82 o 
  -3   7  11       42.00       73.72     12.52 o 
  -2   7  11       92.53      114.22     14.64 o 
  -1   7  11      540.13      522.29     19.45 o 
   0   7  11        0.26        5.68      8.67 o 
   1   7  11      582.12      568.44     20.47 o 
   2   7  11      119.16      146.52     17.55 o 
   3   7  11       31.97       64.64     13.21 o 
   4   7  11      826.95      763.05     28.86 o 
   5   7  11      685.11      725.75     29.67 o 
   6   7  11     1420.89     1466.99     42.14 o 
   7   7  11      466.23      482.22     27.69 o 
   8   7  11     1152.64     1140.05     40.38 o 
   9   7  11     1328.61     1385.84     46.42 o 
  10   7  11     1738.85     1749.12     63.37 o 
  11   7  11      914.40      872.09     50.55 o 
  12   7  11     1105.45      908.66     72.63 o 
  13   7  11      164.79      127.04     32.64 o 
 -12   8  11      126.93      111.34     36.50 o 
 -11   8  11       26.30       85.34     40.00 o 
 -10   8  11      108.41      113.77     25.74 o 
  -9   8  11      144.49      146.28     25.88 o 
  -8   8  11      851.34      888.63     37.25 o 
  -7   8  11      292.83      276.48     19.51 o 
  -6   8  11     2448.51     2300.42     45.69 o 
  -5   8  11      785.96      745.08     24.40 o 
  -4   8  11     4018.74     3658.04     65.70 o 
  -3   8  11     1078.70     1157.98     33.07 o 
  -2   8  11     3568.88     3392.15     60.33 o 
  -1   8  11      226.04      329.20     29.43 o 
   0   8  11     2019.45     2102.26     42.79 o 
   1   8  11      255.10      423.07     19.47 o 
   2   8  11     3428.88     3318.37     60.47 o 
   3   8  11     1200.78     1198.68     32.52 o 
   4   8  11     4070.21     3794.35     76.27 o 
   5   8  11      814.78      798.91     33.92 o 
   6   8  11     2476.97     2273.35     56.24 o 
   7   8  11      289.64      303.05     25.54 o 
   8   8  11      777.75      832.39     37.95 o 
   9   8  11      145.40      213.99     25.52 o 
  10   8  11       92.71      100.83     27.73 o 
  11   8  11       27.62       75.39     27.07 o 
  12   8  11      130.75      129.24     31.68 o 
 -12   9  11      111.56      154.10     41.68 o 
 -11   9  11     1598.24     1529.68     71.29 o 
 -10   9  11       89.50      152.78     36.09 o 
  -9   9  11     1173.07     1111.35     50.04 o 
  -8   9  11      187.64      214.59     24.65 o 
  -7   9  11     1657.82     1701.41     44.48 o 
  -6   9  11      156.35      206.04     19.99 o 
  -5   9  11      406.97      480.49     25.05 o 
  -4   9  11       20.56       37.77     15.78 o 
  -3   9  11      522.89      551.17     25.33 o 
  -2   9  11      237.27      291.10     17.45 o 
  -1   9  11      302.30      356.12     18.48 o 
   1   9  11      278.91      288.06     18.08 o 
   2   9  11      213.94      275.44     28.69 o 
   3   9  11      563.67      637.88     29.18 o 
   4   9  11       16.95       19.10     13.62 o 
   5   9  11      370.04      465.07     28.91 o 
   6   9  11      164.30      227.71     23.68 o 
   7   9  11     1610.92     1655.79     54.65 o 
   8   9  11      201.34      252.29     25.86 o 
   9   9  11     1247.82     1171.83     44.95 o 
  10   9  11       95.91      149.19     29.37 o 
  11   9  11     1526.82     1432.92     62.41 o 
  12   9  11      121.24      189.97     33.82 o 
 -11  10  11       58.02       67.53     32.54 o 
 -10  10  11      256.34      214.12     32.08 o 
  -9  10  11      498.21      487.51     38.94 o 
  -8  10  11      246.05      242.07     26.76 o 
  -7  10  11      339.11      368.21     28.51 o 
  -6  10  11     1350.36     1325.76     39.12 o 
  -5  10  11      939.94     1037.26     38.00 o 
  -4  10  11     3805.82     3745.55     77.11 o 
  -3  10  11      968.21     1148.18     34.34 o 
  -2  10  11     3005.60     3026.59     62.72 o 
  -1  10  11     5093.80     5075.56     96.28 o 
   0  10  11     5226.75     5353.12    101.19 o 
   1  10  11     4867.20     4896.73     95.18 o 
   2  10  11     2937.89     2909.12     96.62 o 
   3  10  11     1038.59     1164.04     39.23 o 
   4  10  11     3847.06     3718.28     96.95 o 
   5  10  11     1022.29     1115.79     35.57 o 
   6  10  11     1365.57     1409.70     45.41 o 
   7  10  11      359.15      356.55     28.62 o 
   8  10  11      248.84      272.04     27.01 o 
   9  10  11      513.19      456.75     33.71 o 
  10  10  11      268.33      218.49     49.11 o 
  11  10  11       44.43       85.70     35.74 o 
 -11  11  11      108.98      172.74     39.45 o 
 -10  11  11     1083.23     1166.93     57.02 o 
  -9  11  11      365.09      342.31     36.39 o 
  -8  11  11      623.18      625.34     36.72 o 
  -7  11  11      199.28      264.53     27.19 o 
  -6  11  11      591.06      576.65     33.03 o 
  -5  11  11       36.81      101.36     19.82 o 
  -4  11  11     1490.56     1397.45     44.76 o 
  -3  11  11      222.57      218.33     23.18 o 
  -2  11  11      438.68      490.72     29.18 o 
  -1  11  11      388.24      419.06     27.13 o 
   0  11  11      146.77      127.00     19.29 o 
   1  11  11      419.38      443.03     28.08 o 
   2  11  11      469.53      523.53     29.69 o 
   3  11  11      231.13      283.08     25.06 o 
   4  11  11     1473.18     1416.62     44.63 o 
   6  11  11      634.17      681.37     35.46 o 
   7  11  11      175.33      201.93     37.19 o 
   8  11  11      635.88      540.34     44.87 o 
   9  11  11      370.58      382.38     37.86 o 
  10  11  11     1184.46     1174.72     75.69 o 
  11  11  11      107.24      139.45     37.70 o 
 -10  12  11      108.70       41.45     33.03 o 
  -9  12  11      403.04      415.83     49.28 o 
  -8  12  11      103.46       88.61     34.12 o 
  -7  12  11      435.90      481.91     46.37 o 
  -6  12  11      260.84      252.45     37.71 o 
  -5  12  11      679.77      691.56     44.64 o 
  -4  12  11        2.09       95.20     25.56 o 
  -3  12  11     2750.71     2653.45     80.80 o 
  -2  12  11      423.71      589.52     40.01 o 
  -1  12  11     1664.44     1636.42     47.81 o 
   0  12  11        0.30       57.72     17.86 o 
   1  12  11     1627.00     1542.51     55.68 o 
   2  12  11      449.04      640.35     32.76 o 
   3  12  11     2685.59     2438.05     62.54 o 
   4  12  11        6.19       66.17     19.10 o 
   5  12  11      674.50      629.63     34.99 o 
   6  12  11      285.30      309.99     25.54 o 
   7  12  11      447.54      403.07     32.92 o 
   8  12  11      100.50      141.66     28.59 o 
   9  12  11      416.38      404.98     39.81 o 
  10  12  11      103.09      109.70     36.18 o 
  -9  13  11      526.10      563.25     61.03 o 
  -8  13  11      686.96      743.55     57.76 o 
  -7  13  11      322.73      332.52     43.59 o 
  -6  13  11      484.42      428.69     40.70 o 
  -5  13  11      242.60      278.79     34.74 o 
  -4  13  11      104.05       86.44     26.25 o 
  -3  13  11       55.49      100.64     26.00 o 
  -2  13  11      205.15      183.78     29.22 o 
  -1  13  11       41.36       39.63     23.08 o 
   0  13  11       56.18       81.19     24.73 o 
   1  13  11       49.37       30.14     23.29 o 
   2  13  11      225.07      276.18     32.70 o 
   3  13  11       54.41      104.83     25.74 o 
   4  13  11       86.22       91.11     22.75 o 
   5  13  11      249.41      330.07     38.64 o 
   6  13  11      462.02      410.47     32.17 o 
   7  13  11      290.37      383.32     41.72 o 
   8  13  11      671.65      660.87     41.33 o 
   9  13  11      492.94      495.36     43.62 o 
  -8  14  11      596.36      499.74     66.78 o 
  -7  14  11      135.26      112.24     31.52 o 
  -6  14  11     1628.08     1751.24     72.03 o 
  -5  14  11      180.19      220.11     33.17 o 
  -4  14  11     1014.08     1099.56     63.36 o 
  -3  14  11      371.35      427.89     39.94 o 
  -2  14  11     2022.37     2122.80     71.55 o 
  -1  14  11       97.60      146.60     29.44 o 
   0  14  11      748.54      617.82     44.67 o 
   1  14  11       89.28      104.23     27.76 o 
   2  14  11     2034.66     2145.78     71.02 o 
   3  14  11      357.45      400.93     44.16 o 
   4  14  11     1006.40     1140.40     55.39 o 
   5  14  11      196.50      247.54     34.23 o 
   6  14  11     1619.31     1548.97     79.02 o 
   7  14  11      129.32      112.80     34.38 o 
   8  14  11      601.90      492.76     53.91 o 
  -7  15  11      233.66      154.89     35.92 o 
  -6  15  11       38.61       82.07     30.53 o 
  -5  15  11      122.85       73.97     29.67 o 
  -4  15  11      129.33      167.14     33.44 o 
  -3  15  11      105.22      111.31     30.40 o 
  -2  15  11      245.62      296.77     36.32 o 
  -1  15  11      163.66      153.09     31.80 o 
   0  15  11       74.30       35.90     25.66 o 
   1  15  11      168.25      147.41     30.75 o 
   2  15  11      252.92      303.78     36.78 o 
   3  15  11      119.83      125.81     29.43 o 
   4  15  11      137.23      142.03     31.18 o 
   5  15  11       87.43       67.71     28.24 o 
   6  15  11       35.58      108.56     34.23 o 
   7  15  11      217.81      213.93     53.47 o 
  -5  16  11      517.22      660.04     59.10 o 
  -4  16  11      368.59      361.25     42.27 o 
  -3  16  11      473.17      520.84     47.63 o 
  -2  16  11      395.54      476.36     45.65 o 
  -1  16  11      510.87      585.38     47.48 o 
   0  16  11     1251.44     1038.53     58.63 o 
   1  16  11      504.00      568.34     77.03 o 
   2  16  11      434.34      481.93     44.65 o 
   3  16  11      475.95      469.83     48.81 o 
   4  16  11      356.54      346.80     40.26 o 
   5  16  11      503.81      636.26     59.07 o 
  -2  17  11       17.07       31.52     29.72 o 
  -1  17  11       31.04       25.78     28.21 o 
   0  17  11        1.27       39.01     29.36 o 
   1  17  11       37.01       17.78     28.52 o 
   2  17  11       13.75       -2.46     28.33 o 
   0   0  12     1216.35      970.43     43.43 o 
   2   0  12    15443.15    14112.48    194.61 o 
   3   0  12      687.92      979.47     24.01 o 
   4   0  12     6009.30     5200.18     81.35 o 
   5   0  12      356.04      467.04     19.19 o 
   6   0  12    10186.70     9513.84    140.80 o 
   7   0  12      420.74      520.54     22.89 o 
   8   0  12     1834.22     1797.32     41.93 o 
   9   0  12      619.45      773.61     34.75 o 
  10   0  12      631.71      682.36     34.95 o 
  11   0  12     1192.81     1355.95     55.35 o 
  12   0  12       86.81      117.45     29.99 o 
  13   0  12      181.73      136.91     31.20 o 
  14   0  12       24.28       76.81     30.71 o 
 -14   1  12      221.28      320.80     41.37 o 
 -13   1  12      325.54      320.32     38.72 o 
 -12   1  12      404.93      397.93     39.12 o 
 -11   1  12      869.63      814.29     47.58 o 
 -10   1  12      924.40      980.46     47.56 o 
  -9   1  12     3173.17     2940.38     66.88 o 
  -8   1  12     5506.78     5509.35    102.26 o 
  -7   1  12     1916.75     1755.55     39.64 o 
  -6   1  12      470.51      613.14     22.42 o 
  -5   1  12     1895.68     1884.16     38.58 o 
  -4   1  12     1143.61     1281.37     28.73 o 
  -3   1  12      108.47      190.31     13.97 o 
  -2   1  12     1506.82     1757.00     38.27 o 
  -1   1  12      373.18      738.55     48.68 o 
   0   1  12     1249.92     1626.67     55.66 o 
   2   1  12     1588.84     1793.42     46.29 o 
   3   1  12       65.68      169.38     14.48 o 
   4   1  12     1074.69     1219.68     29.02 o 
   5   1  12     1912.92     1902.12     39.20 o 
   6   1  12      450.68      593.17     22.84 o 
   7   1  12     1929.76     1799.53     40.55 o 
   8   1  12     5368.10     5337.98     98.85 o 
   9   1  12     3050.40     2788.75     66.29 o 
  10   1  12     1035.51     1098.06     40.40 o 
  11   1  12      891.88      816.08     47.20 o 
  12   1  12      403.79      459.18     40.85 o 
  13   1  12      351.39      292.75     39.42 o 
  14   1  12      235.78      268.06     39.32 o 
 -14   2  12      107.41       58.19     30.49 o 
 -13   2  12      203.47      230.32     34.26 o 
 -12   2  12      137.02      147.10     29.67 o 
 -11   2  12       60.13       79.28     24.16 o 
 -10   2  12      117.10       91.51     24.03 o 
  -9   2  12     1425.70     1302.10     43.36 o 
  -8   2  12      265.07      323.77     24.36 o 
  -7   2  12     1544.83     1648.39     37.70 o 
  -6   2  12     1070.75     1011.04     27.93 o 
  -5   2  12     2602.02     2415.04     45.83 o 
  -4   2  12       60.27      133.96     12.54 o 
  -3   2  12     1436.10     1208.21     24.09 o 
  -2   2  12     4351.62     4251.64     66.69 o 
  -1   2  12     6494.77     5758.47     85.55 o 
   0   2  12     6187.12     5295.43     88.77 o 
   1   2  12     6243.42     5527.30     92.68 o 
   2   2  12     4116.83     3979.49     71.59 o 
   3   2  12     1184.91     1017.72     28.10 o 
   4   2  12       65.48      176.71     14.59 o 
   5   2  12     2531.14     2454.45     51.70 o 
   6   2  12     1131.08     1125.27     29.78 o 
   7   2  12     1481.52     1549.67     52.48 o 
   8   2  12      272.56      293.17     22.33 o 
   9   2  12     1490.19     1387.19     43.70 o 
  10   2  12      132.26      167.86     23.17 o 
  11   2  12       44.64       -2.71     21.74 o 
  12   2  12      127.27      175.46     30.52 o 
  13   2  12      222.62      226.99     35.90 o 
  14   2  12      114.93       55.47     30.85 o 
 -14   3  12      755.24      770.57     54.36 o 
 -13   3  12       98.82       93.38     29.84 o 
 -12   3  12     1456.20     1311.41     58.27 o 
 -11   3  12       61.51       67.67     23.92 o 
 -10   3  12     1485.58     1474.83     56.33 o 
  -9   3  12      502.21      593.63     31.57 o 
  -8   3  12     3286.45     3199.86     63.80 o 
  -7   3  12      532.05      600.81     21.25 o 
  -6   3  12     1538.41     1505.96     38.66 o 
  -5   3  12     1794.76     1997.00     37.22 o 
  -4   3  12     2027.45     1826.69     34.24 o 
  -3   3  12     2851.11     2937.36     50.20 o 
  -2   3  12     3350.23     3284.93     61.38 o 
  -1   3  12     3839.70     3771.60     66.60 o 
   1   3  12     3838.60     3707.69     67.33 o 
   2   3  12     3448.86     3335.03     55.98 o 
   3   3  12     2737.79     2848.97     55.90 o 
   4   3  12     1993.36     1810.98     41.64 o 
   5   3  12     1721.09     1905.49     44.96 o 
   6   3  12     1533.55     1548.81     40.29 o 
   7   3  12      628.68      756.41     32.85 o 
   8   3  12     3285.91     3234.50     68.40 o 
   9   3  12      478.33      602.79     32.76 o 
  10   3  12     1377.12     1405.73     46.32 o 
  11   3  12       82.60       94.81     25.87 o 
  12   3  12     1449.22     1274.59     58.39 o 
  13   3  12       88.76      102.08     30.30 o 
  14   3  12      779.43      726.37     54.09 o 
 -13   4  12        4.10       16.61     25.44 o 
 -12   4  12      285.73      325.65     55.67 o 
 -11   4  12       42.01       40.00     29.48 o 
 -10   4  12      334.80      393.18     35.73 o 
  -9   4  12      343.11      339.02     26.27 o 
  -8   4  12      335.01      416.97     23.13 o 
  -7   4  12     2021.12     2035.88     38.55 o 
  -6   4  12     1919.04     1776.09     36.72 o 
  -5   4  12     1572.31     1494.66     34.48 o 
  -4   4  12     5435.94     5423.09     85.79 o 
  -3   4  12     4342.70     3956.44     63.36 o 
  -2   4  12     4836.51     4534.71     82.52 o 
  -1   4  12     8125.42     7242.69    106.66 o 
   0   4  12     1198.74     1115.11     44.28 o 
   1   4  12     8106.77     7159.04    105.91 o 
   2   4  12     5107.46     4961.65     69.94 o 
   3   4  12     4031.85     3661.61     63.88 o 
   4   4  12     5573.74     5475.14     86.92 o 
   5   4  12     1677.56     1544.48     39.44 o 
   6   4  12     1955.32     1928.91     46.73 o 
   7   4  12     1981.60     2047.66     56.69 o 
   8   4  12      348.96      386.67     36.53 o 
   9   4  12      396.62      368.62     33.08 o 
  10   4  12      341.14      361.71     29.41 o 
  11   4  12       43.90       32.21     22.84 o 
  12   4  12      258.74      230.97     33.30 o 
  13   4  12        2.17       -9.83     23.83 o 
 -13   5  12      452.39      433.96     50.37 o 
 -12   5  12      332.85      371.04     37.77 o 
 -11   5  12      880.58      847.96     50.49 o 
 -10   5  12       36.16       33.00     18.47 o 
  -9   5  12      916.48      928.44     33.34 o 
  -8   5  12      272.89      318.49     20.91 o 
  -7   5  12     2849.83     2778.29     47.35 o 
  -6   5  12     2011.60     1844.55     38.41 o 
  -5   5  12     1186.50     1155.86     30.19 o 
  -4   5  12      144.52      200.30     15.05 o 
  -3   5  12      147.11      202.25     16.16 o 
  -2   5  12     2406.95     2405.06     50.50 o 
  -1   5  12       91.55      200.99     22.78 o 
   0   5  12      331.08      424.66     18.13 o 
   1   5  12       88.42      212.64     14.46 o 
   2   5  12     2506.18     2570.18     42.86 o 
   3   5  12      165.49      212.27     15.29 o 
   4   5  12      151.55      226.98     22.36 o 
   5   5  12     1178.58     1152.68     31.08 o 
   6   5  12     1923.13     1815.06     52.46 o 
   7   5  12     2812.52     2548.50     68.27 o 
   8   5  12      283.32      374.00     29.48 o 
   9   5  12      986.77     1019.68     46.45 o 
  10   5  12       61.26       87.89     24.48 o 
  11   5  12      812.50      692.92     46.02 o 
  12   5  12      314.72      320.16     37.64 o 
  13   5  12      453.72      355.84     40.38 o 
 -13   6  12      146.86       89.33     31.01 o 
 -12   6  12      154.23       76.06     27.12 o 
 -11   6  12      460.12      475.09     38.41 o 
 -10   6  12      109.14      128.22     22.11 o 
  -9   6  12       71.03      134.78     18.95 o 
  -8   6  12     1838.18     1691.55     43.06 o 
  -7   6  12      428.24      453.48     24.34 o 
  -6   6  12     1877.44     1851.04     39.51 o 
  -5   6  12      218.37      207.53     20.84 o 
  -4   6  12     4565.93     4478.49     73.50 o 
  -3   6  12      443.80      494.01     22.98 o 
  -2   6  12     4797.08     4577.80     82.79 o 
  -1   6  12      462.92      485.63     18.92 o 
   0   6  12    10364.72     9893.35    143.59 o 
   1   6  12      443.42      456.81     18.80 o 
   2   6  12     4908.91     4717.42     70.55 o 
   3   6  12      479.03      558.72     19.61 o 
   4   6  12     4559.15     4253.62     74.42 o 
   5   6  12      234.54      210.66     17.34 o 
   6   6  12     1928.80     1893.28     47.64 o 
   7   6  12      472.84      482.50     32.23 o 
   8   6  12     1781.47     1668.64     54.49 o 
   9   6  12       63.11      108.10     21.06 o 
  10   6  12       84.96       94.18     31.67 o 
  11   6  12      458.40      527.61     42.02 o 
  12   6  12      142.73       55.49     27.42 o 
  13   6  12      161.12      118.28     32.14 o 
 -12   7  12      398.40      442.31     48.91 o 
 -11   7  12     1048.98     1108.88     53.98 o 
 -10   7  12     1166.09     1226.27     45.10 o 
  -9   7  12     1450.58     1514.64     42.70 o 
  -8   7  12     1162.98     1170.63     36.06 o 
  -7   7  12      542.06      655.74     25.90 o 
  -6   7  12      436.96      448.19     21.63 o 
  -5   7  12     1657.14     1550.52     34.60 o 
  -4   7  12      700.23      734.03     33.28 o 
  -3   7  12      409.57      484.88     22.77 o 
  -2   7  12     1767.53     1792.35     38.91 o 
  -1   7  12      199.18      237.64     15.46 o 
   1   7  12      209.63      253.04     16.96 o 
   2   7  12     1743.27     1832.93     39.24 o 
   3   7  12      420.78      450.24     19.41 o 
   4   7  12      681.34      706.47     26.05 o 
   5   7  12     1656.04     1494.49     43.58 o 
   6   7  12      415.09      390.38     25.56 o 
   7   7  12      513.32      587.35     30.26 o 
   8   7  12     1125.50     1097.47     45.15 o 
   9   7  12     1470.43     1559.30     49.44 o 
  10   7  12     1143.80     1277.82     54.39 o 
  11   7  12     1075.77     1100.32     55.98 o 
  12   7  12      431.59      404.80     41.27 o 
 -12   8  12      485.49      444.92     49.84 o 
 -11   8  12      293.76      250.65     39.53 o 
 -10   8  12      319.26      263.07     31.50 o 
  -9   8  12      218.62      262.55     30.18 o 
  -8   8  12       54.67       58.04     16.32 o 
  -7   8  12     1207.59     1217.69     33.36 o 
  -6   8  12       99.36      140.11     16.10 o 
  -5   8  12     1667.03     1715.08     37.35 o 
  -4   8  12      382.81      425.38     25.31 o 
  -3   8  12     1651.95     1678.09     42.51 o 
  -2   8  12      278.35      334.95     18.93 o 
  -1   8  12     6787.48     6273.05     97.29 o 
   0   8  12     2408.10     2222.64     45.26 o 
   1   8  12     6474.56     5906.48     96.36 o 
   2   8  12      233.30      294.91     20.49 o 
   3   8  12     1764.72     1776.53     37.57 o 
   4   8  12      460.80      551.01     25.10 o 
   5   8  12     1664.88     1687.97     47.01 o 
   6   8  12       67.70       89.57     18.46 o 
   7   8  12     1217.80     1278.73     41.01 o 
   8   8  12       63.86       62.44     19.30 o 
   9   8  12      252.10      272.18     27.88 o 
  10   8  12      310.05      274.94     34.19 o 
  11   8  12      304.23      293.69     35.88 o 
  12   8  12      466.09      435.94     43.58 o 
 -12   9  12      911.99      954.99     84.12 o 
 -11   9  12      278.23      361.88     45.20 o 
 -10   9  12      766.59      704.25     44.79 o 
  -9   9  12      316.06      246.88     40.30 o 
  -8   9  12      740.41      757.56     37.56 o 
  -7   9  12      132.86      156.90     20.00 o 
  -6   9  12     1357.19     1340.34     38.80 o 
  -5   9  12      733.24      717.65     35.74 o 
  -4   9  12      558.55      647.50     31.25 o 
  -3   9  12     1214.47     1210.03     38.81 o 
  -2   9  12      622.45      682.30     30.60 o 
  -1   9  12      188.45      207.23     18.38 o 
   0   9  12     2189.41     2071.05     44.29 o 
   1   9  12      185.45      191.81     16.72 o 
   2   9  12      674.13      759.14     29.82 o 
   3   9  12     1133.73     1203.49     38.15 o 
   4   9  12      599.92      711.63     37.57 o 
   5   9  12      742.95      684.72     33.89 o 
   6   9  12     1335.72     1338.51     43.53 o 
   7   9  12      170.73      166.80     22.33 o 
   8   9  12      793.13      882.47     47.29 o 
   9   9  12      304.20      301.81     29.32 o 
  10   9  12      804.14      749.49     47.69 o 
  11   9  12      264.15      194.14     33.99 o 
  12   9  12      951.23      950.36     57.42 o 
 -11  10  12      269.21      340.91    101.93 o 
 -10  10  12      215.09      131.36     29.89 o 
  -9  10  12      226.91      264.16     32.53 o 
  -8  10  12      515.19      546.99     48.90 o 
  -7  10  12      245.69      273.21     23.41 o 
  -6  10  12      799.70      823.51     32.95 o 
  -5  10  12     1821.95     1755.32     48.98 o 
  -4  10  12      949.65     1040.49     40.70 o 
  -3  10  12     2305.10     2375.30     51.95 o 
  -2  10  12      932.98     1072.94     33.21 o 
  -1  10  12     3708.06     3678.25     77.43 o 
   0  10  12     2207.37     2287.51     58.70 o 
   1  10  12     3715.66     3668.32     86.61 o 
   2  10  12      907.66     1054.78     37.41 o 
   3  10  12     2291.58     2303.37     57.42 o 
   4  10  12      941.54     1046.24     38.33 o 
   5  10  12     1696.32     1632.55     44.28 o 
   6  10  12      779.44      781.74     40.41 o 
   7  10  12      240.34      270.21     30.76 o 
   8  10  12      490.91      524.25     34.72 o 
   9  10  12      220.56      292.01     30.11 o 
  10  10  12      230.52      214.33     44.13 o 
  11  10  12      299.31      363.69     47.97 o 
 -10  11  12      263.27      189.38     38.97 o 
  -9  11  12      637.45      631.99     43.86 o 
  -8  11  12       84.82       94.97     26.63 o 
  -7  11  12      667.06      708.22     38.09 o 
  -6  11  12      300.47      315.13     27.17 o 
  -5  11  12     1252.54     1220.45     48.04 o 
  -4  11  12      859.40      902.56     38.95 o 
  -3  11  12      516.67      627.54     32.95 o 
  -2  11  12      411.06      412.88     28.07 o 
  -1  11  12      446.57      544.94     30.25 o 
   0  11  12      146.79      183.00     22.37 o 
   1  11  12      453.50      500.09     30.99 o 
   2  11  12      380.64      384.61     28.84 o 
   3  11  12      525.02      613.67     34.71 o 
   4  11  12      896.74      949.70     38.78 o 
   5  11  12     1231.38     1309.12     40.10 o 
   6  11  12      290.67      277.44     24.59 o 
   7  11  12      662.86      689.00     48.29 o 
   8  11  12       74.20       59.87     24.73 o 
   9  11  12      694.41      756.32     79.62 o 
  10  11  12      260.17      205.50     39.81 o 
 -10  12  12      171.06      163.53     52.02 o 
  -9  12  12        6.93       46.70     40.73 o 
  -8  12  12      261.38      304.82     42.76 o 
  -7  12  12      155.30      176.98     35.47 o 
  -6  12  12      295.91      298.32     40.62 o 
  -5  12  12      141.88      158.46     40.03 o 
  -4  12  12     1241.91     1264.56     53.07 o 
  -3  12  12      176.33      244.76     31.08 o 
  -2  12  12     2170.77     2112.82     57.01 o 
  -1  12  12      218.19      212.36     23.88 o 
   0  12  12     1172.90     1141.00     40.86 o 
   1  12  12      206.76      222.71     24.26 o 
   2  12  12     2213.07     2091.07     56.24 o 
   3  12  12      193.19      286.13     32.63 o 
   4  12  12     1164.01     1314.00     44.42 o 
   5  12  12      155.53      182.98     23.91 o 
   6  12  12      257.89      263.22     25.24 o 
   7  12  12      149.64      114.38     23.66 o 
   8  12  12      253.47      294.36     35.37 o 
   9  12  12        8.39       35.46     26.18 o 
  10  12  12      170.58      223.97     42.89 o 
  -9  13  12      429.12      439.61     64.17 o 
  -8  13  12      524.60      560.80     53.70 o 
  -7  13  12      405.66      507.51     82.76 o 
  -6  13  12      313.00      400.91     40.20 o 
  -5  13  12      615.91      559.06     65.92 o 
  -4  13  12      520.05      501.41     41.48 o 
  -3  13  12      584.42      629.76     43.81 o 
  -2  13  12      160.95      151.30     28.25 o 
  -1  13  12      221.15      191.83     32.69 o 
   0  13  12      152.95      135.10     27.32 o 
   1  13  12      203.30      184.38     28.63 o 
   2  13  12      154.60      175.95     29.15 o 
   3  13  12      587.07      684.60     36.45 o 
   4  13  12      523.79      562.46     33.94 o 
   5  13  12      634.55      666.66     37.16 o 
   6  13  12      334.75      359.74     30.67 o 
   7  13  12      394.50      437.13     39.94 o 
   8  13  12      493.89      485.53     42.88 o 
   9  13  12      427.42      419.06     42.47 o 
  -8  14  12       60.19       50.98     42.29 o 
  -7  14  12      501.55      521.69     45.90 o 
  -6  14  12      129.73      165.38     33.29 o 
  -5  14  12     1072.76     1121.98     59.03 o 
  -4  14  12      103.69      140.56     36.31 o 
  -3  14  12     1521.65     1739.77     66.31 o 
  -2  14  12      256.89      302.85     35.98 o 
  -1  14  12     1173.10     1122.62     59.41 o 
   0  14  12      182.07      302.61     35.31 o 
   1  14  12     1168.30     1112.18     54.33 o 
   2  14  12      264.21      259.90     33.44 o 
   3  14  12     1566.36     1749.94     67.62 o 
   4  14  12      120.24      118.92     28.38 o 
   5  14  12     1108.74     1231.97     67.85 o 
   6  14  12      121.98      136.91     45.30 o 
   7  14  12      481.97      525.64     65.51 o 
   8  14  12       61.45      105.01     45.54 o 
  -6  15  12      413.51      509.13     47.19 o 
  -5  15  12      385.55      297.38     39.67 o 
  -4  15  12      138.85      153.99     33.17 o 
  -3  15  12      141.95       85.26     29.72 o 
  -2  15  12       84.93       83.21     31.29 o 
  -1  15  12      169.11      100.56     28.74 o 
   0  15  12        6.51        5.86     24.43 o 
   1  15  12      173.38      169.65     32.02 o 
   2  15  12       96.19      120.59     30.23 o 
   3  15  12      136.73      124.79     30.19 o 
   4  15  12      140.05      156.62     37.78 o 
   5  15  12      385.84      396.77     98.43 o 
   6  15  12      393.61      507.42     67.96 o 
  -4  16  12      247.74      236.80     42.71 o 
  -3  16  12      503.27      450.82     45.04 o 
  -2  16  12      350.42      378.65     42.19 o 
  -1  16  12      383.96      449.87     44.81 o 
   0  16  12      680.73      969.36     87.81 o 
   1  16  12      419.27      416.48     50.73 o 
   2  16  12      338.51      285.85     44.81 o 
   3  16  12      524.63      446.94     53.76 o 
   4  16  12      249.89      215.89     43.42 o 
   0  17  12      641.90      545.56     58.55 o 
   1   0  13     6486.94     5684.87     94.50 o 
   2   0  13     1222.39     1417.28     44.02 o 
   3   0  13     4212.81     3456.02     57.56 o 
   4   0  13       21.07       27.11      9.17 o 
   5   0  13     2441.79     2184.31     43.38 o 
   6   0  13     1160.11     1332.85     33.03 o 
   7   0  13      152.45      257.60     19.43 o 
   8   0  13     1450.15     1340.86     38.88 o 
  10   0  13     1769.12     1749.68     51.46 o 
  11   0  13      150.50      262.72     32.00 o 
  12   0  13      907.66      826.05     49.76 o 
  13   0  13       37.61       73.80     28.81 o 
  14   0  13      691.91      614.77     50.28 o 
 -13   1  13      383.09      358.96     39.85 o 
 -12   1  13      460.25      508.59     41.05 o 
 -11   1  13      138.27       65.39     36.11 o 
 -10   1  13      957.58      976.64     47.93 o 
  -9   1  13      624.20      592.77     38.84 o 
  -8   1  13      880.75      927.59     32.61 o 
  -7   1  13     3058.05     2844.59     55.25 o 
  -6   1  13     1020.86     1119.62     30.49 o 
  -5   1  13      541.29      610.55     21.49 o 
  -4   1  13     1563.89     1634.92     34.12 o 
  -3   1  13     6162.06     6334.76     93.78 o 
  -2   1  13     1891.86     1998.35     47.88 o 
  -1   1  13    12190.35    11207.08    175.38 o 
   0   1  13     1753.06     2378.61     49.95 o 
   1   1  13    12587.90    11593.59    160.39 o 
   2   1  13     1708.60     1865.85     36.26 o 
   3   1  13     6062.81     6122.44     94.42 o 
   4   1  13     1520.10     1588.62     34.56 o 
   5   1  13      646.23      723.89     22.94 o 
   6   1  13     1217.79     1331.05     32.84 o 
   7   1  13     3087.06     2857.79     55.99 o 
   8   1  13      810.89      889.68     32.56 o 
   9   1  13      627.48      648.87     33.31 o 
  10   1  13      894.09      871.99     41.47 o 
  11   1  13      139.96      125.87     27.99 o 
  12   1  13      491.68      404.47     48.55 o 
  13   1  13      365.91      313.04     49.48 o 
 -13   2  13      659.80      769.82     69.76 o 
 -12   2  13      358.24      408.89     39.15 o 
 -11   2  13      498.78      527.78     39.95 o 
 -10   2  13      190.34      200.52     28.10 o 
  -9   2  13      358.43      416.70     28.17 o 
  -8   2  13      690.13      728.55     30.03 o 
  -7   2  13     4188.44     3933.48     70.40 o 
  -6   2  13      259.87      345.90     18.67 o 
  -5   2  13      888.33      872.77     24.97 o 
  -4   2  13     2316.12     2135.16     40.50 o 
  -3   2  13     1591.96     1516.74     31.01 o 
  -2   2  13     3619.34     3442.11     61.78 o 
  -1   2  13      791.25      653.66     22.19 o 
   0   2  13     1145.62     1068.91     28.22 o 
   1   2  13      780.27      697.91     22.60 o 
   2   2  13     3447.52     3171.65     60.27 o 
   3   2  13     1541.74     1555.57     35.65 o 
   4   2  13     2295.30     2007.63     41.26 o 
   5   2  13      937.61      961.29     26.95 o 
   6   2  13      250.03      340.96     19.60 o 
   7   2  13     4076.66     4080.99     72.42 o 
   8   2  13      741.07      757.61     30.92 o 
   9   2  13      381.86      432.45     29.31 o 
  10   2  13      217.22      263.75     29.66 o 
  11   2  13      554.94      572.79     41.96 o 
  12   2  13      343.65      467.51     41.22 o 
  13   2  13      699.21      651.60     48.93 o 
 -13   3  13      249.67      198.12     34.81 o 
 -12   3  13      113.22      106.78     28.09 o 
 -11   3  13      598.87      602.30     41.25 o 
 -10   3  13      651.24      643.08     41.12 o 
  -9   3  13      872.82      917.70     37.01 o 
  -8   3  13      545.28      610.68     28.38 o 
  -7   3  13      600.77      620.77     26.22 o 
  -6   3  13     2974.03     2774.29     48.92 o 
  -5   3  13     1647.47     1776.10     35.20 o 
  -4   3  13     4840.98     4856.82     72.37 o 
  -3   3  13      112.38      169.29     10.80 o 
  -2   3  13     3299.53     3174.33     60.19 o 
  -1   3  13      667.86      873.87     32.36 o 
   0   3  13     7847.49     6642.99    109.67 o 
   1   3  13      659.00      858.90     25.71 o 
   2   3  13     3372.11     3182.93     62.57 o 
   3   3  13       86.94      162.28     17.86 o 
   4   3  13     4922.74     4899.70     87.03 o 
   5   3  13     1626.72     1768.79     43.01 o 
   6   3  13     2894.60     2745.57     59.63 o 
   7   3  13      720.86      735.71     29.84 o 
   8   3  13      532.25      512.44     28.37 o 
   9   3  13      938.62      945.37     38.20 o 
  10   3  13      637.29      723.93     37.29 o 
  11   3  13      604.56      544.72     41.43 o 
  12   3  13       96.58       44.96     37.26 o 
  13   3  13      278.95      282.05     37.96 o 
 -13   4  13      888.52      926.21     55.32 o 
 -12   4  13       80.54       70.66     28.94 o 
 -11   4  13      496.07      517.16     53.49 o 
 -10   4  13      157.94      211.90     28.79 o 
  -9   4  13      420.51      380.62     27.68 o 
  -8   4  13      987.51     1015.71     30.57 o 
  -7   4  13     1403.50     1402.31     31.16 o 
  -6   4  13      529.67      488.51     20.73 o 
  -5   4  13     2111.78     1936.51     37.96 o 
  -4   4  13      489.61      508.84     19.75 o 
  -3   4  13      988.33      925.47     28.01 o 
  -2   4  13     4117.41     3814.55     68.77 o 
  -1   4  13     1389.50     1329.37     29.53 o 
   0   4  13      580.81      498.64     16.66 o 
   1   4  13     1404.48     1354.64     34.03 o 
   2   4  13     3869.21     3633.85     56.46 o 
   3   4  13      962.86      869.75     25.16 o 
   4   4  13      454.72      504.93     21.18 o 
   5   4  13     2125.01     2009.09     47.10 o 
   6   4  13      601.18      604.16     27.85 o 
   7   4  13     1341.51     1284.01     44.63 o 
   8   4  13      999.48     1051.28     41.64 o 
   9   4  13      387.58      393.74     29.37 o 
  10   4  13      178.21      199.61     24.97 o 
  11   4  13      491.36      455.71     39.38 o 
  12   4  13       57.41       30.42     25.48 o 
  13   4  13      878.19      889.60     59.73 o 
 -13   5  13      282.20      221.91     42.33 o 
 -12   5  13      721.02      699.98     46.94 o 
 -11   5  13      188.40      217.72     30.37 o 
 -10   5  13      665.89      761.44     43.04 o 
  -9   5  13     1282.75     1197.94     37.49 o 
  -8   5  13      647.51      805.09     29.45 o 
  -7   5  13     2465.82     2461.82     44.41 o 
  -6   5  13     1065.83     1039.57     32.33 o 
  -5   5  13     2533.92     2532.05     49.70 o 
  -4   5  13     1303.92     1308.13     31.74 o 
  -3   5  13     2659.02     2523.34     53.45 o 
  -2   5  13     1440.48     1535.86     37.54 o 
  -1   5  13     4019.85     3929.39     65.15 o 
   0   5  13      244.08      273.81     15.05 o 
   1   5  13     3883.53     3852.75     64.38 o 
   2   5  13     1480.19     1568.05     31.17 o 
   3   5  13     2669.02     2557.19     44.22 o 
   4   5  13     1367.05     1349.92     33.41 o 
   5   5  13     2500.65     2494.95     50.59 o 
   6   5  13      984.51      974.17     34.25 o 
   7   5  13     2439.40     2406.00     77.44 o 
   8   5  13      683.19      742.83     38.01 o 
   9   5  13     1303.14     1274.89     50.58 o 
  10   5  13      635.98      777.20     49.11 o 
  11   5  13      186.75      195.29     31.81 o 
  12   5  13      692.66      590.68     46.45 o 
  13   5  13      275.13      254.59     37.25 o 
 -13   6  13       17.27       82.64     39.33 o 
 -12   6  13      847.76      742.37     48.45 o 
 -11   6  13       18.83       30.86     23.32 o 
 -10   6  13      693.37      803.03     39.15 o 
  -9   6  13      445.29      462.58     35.10 o 
  -8   6  13     1096.51     1166.11     37.39 o 
  -7   6  13      840.08      883.90     26.21 o 
  -6   6  13     1284.31     1231.61     31.94 o 
  -5   6  13     1477.62     1384.73     37.41 o 
  -4   6  13      639.23      604.58     22.78 o 
  -3   6  13     1179.39     1182.67     34.15 o 
  -2   6  13       17.43       35.28     12.01 o 
  -1   6  13     1350.22     1232.22     29.71 o 
   0   6  13        2.16        9.87      8.75 o 
   1   6  13     1278.62     1158.36     28.83 o 
   2   6  13       19.75       42.51     10.56 o 
   3   6  13     1205.74     1243.05     28.69 o 
   4   6  13      639.74      638.08     25.41 o 
   5   6  13     1569.28     1433.14     36.79 o 
   6   6  13     1349.37     1277.10     38.80 o 
   7   6  13      826.35      851.01     39.64 o 
   8   6  13     1151.71     1292.83     47.60 o 
   9   6  13      405.08      466.82     45.21 o 
  10   6  13      747.59      785.16     46.95 o 
  11   6  13       17.64       27.76     23.97 o 
  12   6  13      808.75      744.63     51.20 o 
  13   6  13       20.79       46.72     29.10 o 
 -12   7  13      240.29      318.90     57.61 o 
 -11   7  13      333.75      288.06     34.10 o 
 -10   7  13      569.57      650.66     38.47 o 
  -9   7  13      560.69      572.33     35.89 o 
  -8   7  13      431.04      532.54     25.75 o 
  -7   7  13     1284.70     1263.89     33.80 o 
  -6   7  13     1477.29     1388.23     34.31 o 
  -5   7  13     2319.20     2265.99     47.92 o 
  -4   7  13     1734.04     1650.51     42.12 o 
  -3   7  13     4384.92     4312.39     80.69 o 
  -2   7  13     1170.21     1242.87     32.20 o 
  -1   7  13      552.39      596.43     22.50 o 
   0   7  13     1373.94     1418.08     33.43 o 
   1   7  13      561.82      613.15     22.41 o 
   2   7  13     1252.58     1328.28     35.50 o 
   3   7  13     4322.47     4242.99     68.26 o 
   4   7  13     1611.81     1520.23     34.70 o 
   5   7  13     2359.26     2269.96     54.98 o 
   6   7  13     1400.69     1374.80     41.82 o 
   7   7  13     1332.33     1251.42     40.29 o 
   8   7  13      437.94      468.03     56.11 o 
   9   7  13      521.20      505.41     33.34 o 
  10   7  13      522.11      566.94     42.18 o 
  11   7  13      330.14      258.41     35.16 o 
  12   7  13      228.78      183.38     33.88 o 
 -12   8  13       93.67      183.86     50.78 o 
 -11   8  13      635.63      472.83     90.12 o 
 -10   8  13      109.58      164.91     29.87 o 
  -9   8  13      953.96     1013.49     48.59 o 
  -8   8  13      260.44      291.01     26.56 o 
  -7   8  13      647.72      667.23     26.95 o 
  -6   8  13     1416.59     1415.24     35.43 o 
  -5   8  13      369.42      352.09     19.79 o 
  -4   8  13      582.34      624.10     28.13 o 
  -3   8  13      336.47      383.55     27.67 o 
  -2   8  13     2225.21     2117.26     44.27 o 
  -1   8  13     2575.99     2746.52     52.72 o 
   0   8  13     1976.19     1828.67     40.63 o 
   1   8  13     2445.05     2597.59     51.91 o 
   2   8  13     2017.56     1934.12     43.45 o 
   3   8  13      405.71      457.12     22.09 o 
   4   8  13      628.90      706.53     33.89 o 
   5   8  13      378.23      369.62     26.40 o 
   6   8  13     1391.64     1474.41     44.70 o 
   7   8  13      669.27      698.96     48.15 o 
   8   8  13      268.96      280.29     32.90 o 
   9   8  13      917.38      945.51     48.28 o 
  10   8  13      117.82      165.03     30.75 o 
  11   8  13      614.42      580.75     49.55 o 
  12   8  13       97.53      129.79     32.39 o 
 -11   9  13      612.82      636.94     53.53 o 
 -10   9  13      189.02      196.76     40.02 o 
  -9   9  13      372.63      349.90     40.92 o 
  -8   9  13      522.75      524.82     47.98 o 
  -7   9  13      454.56      523.94     28.39 o 
  -6   9  13      679.88      694.67     34.85 o 
  -5   9  13      661.72      720.14     34.01 o 
  -4   9  13     2499.67     2380.10     58.09 o 
  -3   9  13      456.06      610.22     34.95 o 
  -2   9  13     2882.33     2846.78     64.59 o 
  -1   9  13     1132.11     1068.10     31.49 o 
   0   9  13     5412.08     5248.72     87.86 o 
   1   9  13     1185.67     1140.52     32.34 o 
   2   9  13     2854.65     2901.84     57.06 o 
   3   9  13      494.65      683.37     40.92 o 
   4   9  13     2583.25     2475.64     53.79 o 
   5   9  13      616.75      670.34     36.95 o 
   6   9  13      658.65      763.35     36.36 o 
   7   9  13      474.36      501.11     31.51 o 
   8   9  13      523.00      486.79     37.69 o 
   9   9  13      372.13      415.12     32.61 o 
  10   9  13      196.70      127.03     38.30 o 
  11   9  13      606.62      533.81     45.21 o 
 -11  10  13      546.65      582.76     77.86 o 
 -10  10  13      140.73      170.94     37.84 o 
  -9  10  13      924.52     1139.82     63.90 o 
  -8  10  13      432.47      471.10     33.04 o 
  -7  10  13      373.74      458.20     28.36 o 
  -6  10  13      478.24      471.94     35.62 o 
  -5  10  13      456.77      541.89     44.26 o 
  -4  10  13      832.19      855.50     32.76 o 
  -3  10  13      456.45      471.98     27.10 o 
  -2  10  13      654.38      725.92     33.85 o 
  -1  10  13      315.47      352.50     25.64 o 
   0  10  13      349.81      363.93     25.84 o 
   1  10  13      365.98      492.23     27.90 o 
   2  10  13      640.40      679.26     32.13 o 
   3  10  13      452.00      474.89     30.29 o 
   4  10  13      786.80      795.11     63.00 o 
   5  10  13      463.72      530.88     28.68 o 
   6  10  13      523.43      550.13     37.85 o 
   7  10  13      347.87      361.62     34.65 o 
   8  10  13      436.12      426.05     33.16 o 
   9  10  13      913.85      954.79     46.15 o 
  10  10  13      168.51      201.87     39.27 o 
  11  10  13      559.17      486.72     52.81 o 
 -10  11  13      492.10      619.87     55.12 o 
  -9  11  13      314.27      235.97     39.42 o 
  -8  11  13      439.58      461.00     39.24 o 
  -7  11  13      421.09      346.90     34.69 o 
  -6  11  13      314.16      323.46     32.20 o 
  -5  11  13     1141.21     1116.96     47.22 o 
  -4  11  13      446.47      481.17     33.63 o 
  -3  11  13     1093.61     1174.77     56.07 o 
  -2  11  13      286.38      424.56     29.09 o 
  -1  11  13     1507.37     1403.74     46.55 o 
   0  11  13      890.60      945.93     37.84 o 
   1  11  13     1588.98     1541.05     45.84 o 
   2  11  13      302.20      399.04     27.84 o 
   3  11  13     1117.42     1127.64     40.36 o 
   4  11  13      401.19      494.67     30.69 o 
   5  11  13     1192.88     1111.50     41.70 o 
   6  11  13      307.59      376.96     30.19 o 
   7  11  13      410.00      333.59     44.93 o 
   8  11  13      450.01      426.12     38.83 o 
   9  11  13      313.69      255.67     34.67 o 
  10  11  13      486.52      577.44     55.46 o 
  -9  12  13       43.04       66.05     40.82 o 
  -8  12  13      453.09      430.92     47.69 o 
  -7  12  13      159.59      135.28     33.96 o 
  -6  12  13      241.83      231.09     37.86 o 
  -5  12  13      568.88      697.40     45.52 o 
  -4  12  13      469.68      487.53     39.11 o 
  -3  12  13      960.37     1031.13     49.82 o 
  -2  12  13       34.87       49.37     18.18 o 
  -1  12  13      215.18      260.34     25.36 o 
   0  12  13        0.08       23.94     17.04 o 
   1  12  13      250.16      282.30     26.25 o 
   2  12  13       40.66       71.57     18.96 o 
   3  12  13      972.08     1014.33     39.95 o 
   4  12  13      470.66      446.62     31.05 o 
   5  12  13      568.05      754.52     69.43 o 
   6  12  13      255.32      235.99     27.53 o 
   7  12  13      151.97      166.61     31.08 o 
   8  12  13      452.92      400.70     39.55 o 
   9  12  13       39.51       47.13     27.67 o 
  -8  13  13      615.78      723.58     58.71 o 
  -7  13  13      440.02      376.44     47.00 o 
  -6  13  13      514.20      489.56     44.01 o 
  -5  13  13      324.18      348.22     38.06 o 
  -4  13  13      505.12      530.97     42.79 o 
  -3  13  13      913.23      917.18     50.90 o 
  -2  13  13      487.69      584.47     41.90 o 
  -1  13  13      560.13      565.39     44.32 o 
   0  13  13      468.70      562.15     40.33 o 
   1  13  13      578.84      568.20     40.31 o 
   2  13  13      448.34      543.40     40.00 o 
   3  13  13      911.44      915.44     54.55 o 
   4  13  13      531.96      606.95     40.86 o 
   5  13  13      334.33      344.36     35.58 o 
   6  13  13      544.63      526.19     56.66 o 
   7  13  13      416.72      473.48     48.06 o 
   8  13  13      647.77      685.91     53.91 o 
  -7  14  13      488.35      408.68     43.91 o 
  -6  14  13       76.51      126.34     36.36 o 
  -5  14  13       14.66       14.22     25.88 o 
  -4  14  13     1018.38     1051.37     56.99 o 
  -3  14  13      208.53      261.10     37.79 o 
  -2  14  13      641.19      640.18     46.25 o 
  -1  14  13        5.78       17.89     24.66 o 
   0  14  13      754.35     1017.03     54.02 o 
   1  14  13        9.24       -5.08     26.26 o 
   2  14  13      662.73      718.70     56.27 o 
   3  14  13      224.20      253.96     43.80 o 
   4  14  13     1048.79      996.45     81.86 o 
   5  14  13       25.16       16.46     30.56 o 
   6  14  13       80.15      123.95     36.65 o 
   7  14  13      462.78      395.42     89.62 o 
  -6  15  13      687.50      777.52     54.98 o 
  -5  15  13      192.07      220.50     38.36 o 
  -4  15  13      434.00      359.26     42.02 o 
  -3  15  13      230.95      296.19     37.85 o 
  -2  15  13      676.79      503.85     45.18 o 
  -1  15  13      123.77      232.30     40.78 o 
   0  15  13      924.61      929.36     77.40 o 
   1  15  13      112.71      246.80     40.53 o 
   2  15  13      627.46      556.39     54.35 o 
   3  15  13      233.54      327.59     66.10 o 
   4  15  13      467.68      445.14     50.37 o 
   5  15  13      182.01      273.17     44.14 o 
   6  15  13      673.51      687.82     75.97 o 
  -4  16  13      191.19      161.37     41.20 o 
  -3  16  13      412.76      482.98     54.08 o 
  -2  16  13      133.57       99.73     38.87 o 
  -1  16  13      119.81      144.95     40.00 o 
   0  16  13      371.73      477.33     54.51 o 
   1  16  13       92.70       56.12     65.09 o 
   2  16  13      140.06      122.73     39.38 o 
   3  16  13      424.01      477.48     85.86 o 
   4  16  13      187.58      112.95     38.55 o 
   0   0  14        9.76      166.74     33.71 o 
   1   0  14      937.87      898.88     31.50 o 
   2   0  14      174.32      374.02     36.30 o 
   3   0  14      420.48      544.79     26.72 o 
   4   0  14       18.28       17.33      9.08 o 
   5   0  14      909.13     1022.65     27.65 o 
   6   0  14      447.66      697.19     27.05 o 
   7   0  14     2056.87     2048.49     45.23 o 
   8   0  14     1622.98     1777.54     42.98 o 
   9   0  14     3253.03     2958.75     78.40 o 
  10   0  14       19.22      110.36     24.03 o 
  11   0  14     1730.43     1483.35     58.06 o 
  12   0  14       31.67       16.86     24.53 o 
  13   0  14      506.40      352.54     41.15 o 
 -13   1  14      138.68      107.85     30.61 o 
 -12   1  14       84.44       29.75     24.48 o 
 -11   1  14       17.67       24.44     23.09 o 
 -10   1  14      245.17      250.25     26.18 o 
  -9   1  14      352.08      329.23     26.87 o 
  -8   1  14     2506.03     2254.21     56.30 o 
  -7   1  14     2370.57     2220.89     47.46 o 
  -6   1  14     1257.46     1187.07     32.27 o 
  -5   1  14      367.90      470.72     21.61 o 
  -4   1  14     6012.77     5525.97     87.05 o 
  -3   1  14     3075.82     3122.17     60.19 o 
  -2   1  14     4892.85     4384.91     79.05 o 
  -1   1  14     1758.62     2050.11     50.91 o 
   0   1  14     6557.04     5588.38     94.03 o 
   1   1  14     1677.12     1995.41     42.09 o 
   2   1  14     5173.54     4624.98     71.94 o 
   3   1  14     2927.44     3053.65     53.76 o 
   4   1  14     6068.58     5627.14     88.23 o 
   5   1  14      435.30      542.86     22.97 o 
   6   1  14     1390.89     1410.09     34.73 o 
   7   1  14     2321.79     2209.17     48.08 o 
   8   1  14     2583.46     2321.10     51.47 o 
   9   1  14      341.43      347.34     32.44 o 
  10   1  14      243.41      232.53     25.63 o 
  11   1  14       24.82       -0.56     33.62 o 
  12   1  14       75.74       75.95     26.65 o 
  13   1  14      144.83      104.08     30.67 o 
 -13   2  14      427.00      394.85     49.93 o 
 -12   2  14      980.24      982.55     57.00 o 
 -11   2  14      374.95      384.01     50.71 o 
 -10   2  14     1452.91     1515.28     55.63 o 
  -9   2  14      615.70      691.01     34.13 o 
  -8   2  14     2765.46     2672.10     56.95 o 
  -7   2  14      261.87      477.37     28.50 o 
  -6   2  14     1598.98     1625.08     37.79 o 
  -5   2  14       40.30       50.95     12.00 o 
  -4   2  14      352.64      357.11     16.65 o 
  -3   2  14      115.54      198.32     18.09 o 
  -2   2  14     1502.59     1627.79     37.23 o 
  -1   2  14      110.44      284.19     27.74 o 
   0   2  14      690.60      727.70     23.36 o 
   1   2  14      117.74      282.24     15.96 o 
   2   2  14     1537.19     1613.14     33.75 o 
   3   2  14      100.33      192.01     13.68 o 
   4   2  14      416.32      471.98     19.69 o 
   5   2  14       29.43       63.92     11.98 o 
   6   2  14     1688.06     1637.07     38.92 o 
   7   2  14      259.95      458.65     23.81 o 
   8   2  14     2626.77     2581.16     60.20 o 
   9   2  14      558.63      568.94     32.84 o 
  10   2  14     1507.26     1472.12     48.24 o 
  11   2  14      358.40      365.67     36.24 o 
  12   2  14     1015.94      980.11     54.19 o 
  13   2  14      421.79      468.30     54.27 o 
 -13   3  14       43.72       79.76     35.32 o 
 -12   3  14       10.00       11.80     23.52 o 
 -11   3  14       52.30       59.82     28.38 o 
 -10   3  14      291.27      345.07     33.37 o 
  -9   3  14     1193.52     1133.52     41.04 o 
  -8   3  14       26.91      109.40     17.50 o 
  -7   3  14     2980.29     2826.46     55.27 o 
  -6   3  14       41.11      150.03     16.08 o 
  -5   3  14     3604.69     3215.22     54.44 o 
  -4   3  14      175.88      368.64     16.08 o 
  -3   3  14     2791.10     2505.14     48.22 o 
  -2   3  14      703.98      933.52     25.46 o 
  -1   3  14     7847.03     6818.41    114.13 o 
   0   3  14       76.97      245.78     40.85 o 
   1   3  14     7861.21     6903.01    113.99 o 
   2   3  14      721.46      990.03     27.68 o 
   3   3  14     2955.29     2578.61     45.63 o 
   5   3  14     3601.50     3394.30     66.84 o 
   6   3  14       48.76      184.30     18.69 o 
   7   3  14     2895.89     2760.47     61.62 o 
   8   3  14       29.17       69.28     16.80 o 
   9   3  14     1226.94     1237.88     43.27 o 
  10   3  14      277.98      311.10     28.02 o 
  11   3  14       51.76       24.22     25.58 o 
  12   3  14       11.29       25.92     24.44 o 
  13   3  14       44.20       71.75     30.64 o 
 -13   4  14      600.66      562.92     55.42 o 
 -12   4  14      753.08      788.12     59.14 o 
 -11   4  14      371.03      416.89     37.09 o 
 -10   4  14      890.48      930.96     60.39 o 
  -9   4  14     1339.41     1447.95     45.70 o 
  -8   4  14     1469.71     1455.44     39.94 o 
  -7   4  14      514.70      616.27     24.19 o 
  -6   4  14     1609.24     1540.26     34.22 o 
  -5   4  14      231.03      268.76     15.96 o 
  -4   4  14     1613.72     1469.03     31.30 o 
  -3   4  14      290.94      355.07     19.95 o 
  -2   4  14      452.94      501.72     21.84 o 
  -1   4  14      298.23      370.16     16.08 o 
   0   4  14      359.76      321.65     18.88 o 
   1   4  14      283.15      386.08     20.12 o 
   2   4  14      497.90      562.91     20.81 o 
   3   4  14      275.76      300.29     13.95 o 
   4   4  14     1689.54     1560.13     39.34 o 
   5   4  14      232.94      281.83     20.58 o 
   6   4  14     1530.28     1503.61     59.24 o 
   7   4  14      545.84      608.28     33.93 o 
   8   4  14     1308.11     1336.54     47.78 o 
   9   4  14     1443.89     1501.79     48.15 o 
  10   4  14      932.56      918.30     41.52 o 
  11   4  14      322.29      428.07     38.68 o 
  12   4  14      721.64      748.41     50.49 o 
  13   4  14      588.97      620.40     65.75 o 
 -13   5  14      235.18      265.09     45.39 o 
 -12   5  14       23.14       33.82     31.00 o 
 -11   5  14       61.72       63.56     28.84 o 
 -10   5  14      524.79      545.16     38.68 o 
  -9   5  14      216.10      308.51     23.93 o 
  -8   5  14      994.11      941.67     30.64 o 
  -7   5  14      370.81      400.85     19.87 o 
  -6   5  14     2064.17     2009.57     40.90 o 
  -5   5  14      723.96      729.39     25.55 o 
  -4   5  14     3269.44     3223.82     58.46 o 
  -3   5  14     1433.16     1454.23     37.72 o 
  -2   5  14     6828.83     6671.14    112.09 o 
  -1   5  14     1472.86     1406.19     32.10 o 
   0   5  14     3855.14     3620.63     61.48 o 
   1   5  14     1487.87     1446.36     31.62 o 
   2   5  14     6849.04     6591.05     93.91 o 
   3   5  14     1340.38     1353.85     29.71 o 
   4   5  14     3307.93     3270.39     60.33 o 
   5   5  14      720.97      751.62     31.68 o 
   6   5  14     2080.51     2003.38     50.95 o 
   7   5  14      383.50      395.91     29.54 o 
   8   5  14      980.24      940.43     41.69 o 
   9   5  14      216.32      291.07     32.00 o 
  10   5  14      542.69      521.47     35.02 o 
  11   5  14       66.71       40.29     24.80 o 
  12   5  14       15.62       27.80     26.00 o 
  13   5  14      240.34      251.24     38.79 o 
 -12   6  14      102.75      172.17     38.01 o 
 -11   6  14     1241.36     1209.79     78.96 o 
 -10   6  14      292.88      294.57     32.17 o 
  -9   6  14     1458.90     1414.80     41.29 o 
  -8   6  14      280.36      337.37     22.14 o 
  -7   6  14      572.33      680.87     24.81 o 
  -6   6  14       14.00       37.35     17.32 o 
  -5   6  14     2322.90     2273.85     47.80 o 
  -4   6  14      511.42      542.99     34.37 o 
  -3   6  14      373.07      406.17     22.93 o 
  -2   6  14       91.66      141.02     14.21 o 
  -1   6  14       69.31      104.84     12.54 o 
   0   6  14      343.81      322.54     19.62 o 
   1   6  14       72.93       79.81     11.18 o 
   2   6  14       95.69      144.92     15.40 o 
   3   6  14      399.16      483.00     19.30 o 
   4   6  14      506.65      568.82     21.56 o 
   5   6  14     2383.52     2306.62     49.72 o 
   6   6  14       13.37       29.94     15.38 o 
   7   6  14      560.98      602.30     36.15 o 
   8   6  14      286.95      268.08     40.12 o 
   9   6  14     1452.02     1394.48     54.49 o 
  10   6  14      288.87      321.64     55.12 o 
  11   6  14     1235.73     1153.05     56.49 o 
  12   6  14      112.64      152.63     40.80 o 
 -12   7  14        0.48      -52.66     36.80 o 
 -11   7  14        8.32       -2.21     35.28 o 
 -10   7  14      243.69      193.41     29.31 o 
  -9   7  14      359.44      389.58     31.57 o 
  -8   7  14       55.97       70.51     15.90 o 
  -7   7  14      620.85      663.15     27.08 o 
  -6   7  14     1133.60     1211.68     34.28 o 
  -5   7  14     1053.35     1103.99     41.57 o 
  -4   7  14      901.29      984.16     33.53 o 
  -3   7  14     3743.02     3660.56     73.32 o 
  -2   7  14     8055.18     7926.07    121.05 o 
  -1   7  14      872.34      775.56     30.33 o 
   0   7  14     1580.88     1376.47     33.60 o 
   1   7  14      919.19      811.29     26.68 o 
   2   7  14     8011.21     7785.44    120.23 o 
   3   7  14     3808.48     3758.82     62.25 o 
   4   7  14     1006.32     1106.54     28.99 o 
   5   7  14      909.74      983.86     32.21 o 
   6   7  14     1144.84     1153.33     39.29 o 
   7   7  14      658.57      701.76     33.46 o 
   8   7  14       51.30       87.21     23.31 o 
   9   7  14      409.34      394.96     31.10 o 
  10   7  14      220.82      155.75     29.71 o 
  11   7  14       14.45       -8.95     30.15 o 
  12   7  14        0.02       16.13     27.02 o 
 -12   8  14     1296.08     1295.47    109.76 o 
 -11   8  14      400.25      556.35     50.82 o 
 -10   8  14      639.75      627.54     50.26 o 
  -9   8  14      231.28      313.60     32.81 o 
  -8   8  14      870.72     1022.80     41.36 o 
  -7   8  14       90.38      128.21     16.95 o 
  -6   8  14     2333.82     2297.11     47.13 o 
  -5   8  14      341.56      364.01     22.84 o 
  -4   8  14      101.62      132.96     17.82 o 
  -3   8  14      418.76      414.36     22.39 o 
  -2   8  14       68.35      129.27     14.93 o 
  -1   8  14     2959.10     2820.60     54.69 o 
   0   8  14      173.34      146.09     24.24 o 
   1   8  14     2932.03     2754.73     54.24 o 
   2   8  14       56.66      134.25     15.54 o 
   3   8  14      442.13      447.34     22.55 o 
   4   8  14       99.57      129.29     15.98 o 
   5   8  14      355.85      403.80     23.86 o 
   6   8  14     2328.43     2199.97     57.30 o 
   7   8  14       98.69      120.59     21.14 o 
   8   8  14      863.85     1007.09     49.13 o 
   9   8  14      234.99      265.28     28.62 o 
  10   8  14      619.87      601.44     43.96 o 
  11   8  14      425.46      495.89     45.86 o 
  12   8  14     1360.75     1304.92     65.32 o 
 -11   9  14      214.67      222.29     40.11 o 
 -10   9  14       27.05       38.91     28.83 o 
  -9   9  14      462.71      450.52     45.71 o 
  -8   9  14       89.02       54.85     23.50 o 
  -7   9  14      437.35      506.57     34.20 o 
  -6   9  14       79.48      136.65     20.83 o 
  -5   9  14     2001.18     1983.17     53.31 o 
  -4   9  14      683.18      688.68     32.73 o 
  -3   9  14     3343.03     3413.91     73.80 o 
  -2   9  14      191.70      271.26     23.26 o 
  -1   9  14     4002.40     3918.75     70.50 o 
   0   9  14        0.58       73.47     20.18 o 
   1   9  14     3922.86     3818.73     70.20 o 
   2   9  14      215.90      283.67     19.92 o 
   3   9  14     3328.90     3370.35     64.99 o 
   4   9  14      666.27      634.06     28.63 o 
   5   9  14     2005.48     1987.95     54.34 o 
   6   9  14       77.45      114.84     21.34 o 
   7   9  14      447.48      504.91     37.38 o 
   8   9  14      101.26       91.65     25.54 o 
   9   9  14      461.02      410.71     33.35 o 
  10   9  14       31.46       31.37     24.94 o 
  11   9  14      206.60      145.96     32.79 o 
 -10  10  14      256.47      364.90     45.35 o 
  -9  10  14       46.56       89.12     31.94 o 
  -8  10  14      645.25      708.03     44.25 o 
  -7  10  14      426.45      428.52     31.19 o 
  -6  10  14      378.73      443.59     30.69 o 
  -5  10  14      801.06      779.96     36.64 o 
  -4  10  14      316.07      361.97     24.92 o 
  -3  10  14      378.33      385.55     24.45 o 
  -2  10  14      165.53      159.75     20.79 o 
  -1  10  14        1.72       50.70     16.41 o 
   0  10  14      465.32      509.28     43.27 o 
   1  10  14        2.74       33.68     15.95 o 
   2  10  14      147.46      166.87     20.49 o 
   3  10  14      375.24      323.53     30.62 o 
   4  10  14      346.70      381.20     32.01 o 
   5  10  14      752.16      730.40     36.98 o 
   6  10  14      361.19      419.78     30.99 o 
   7  10  14      431.65      440.56     37.04 o 
   8  10  14      642.18      714.16     45.15 o 
   9  10  14       51.16      104.44     24.34 o 
  10  10  14      282.61      267.39     35.69 o 
 -10  11  14      476.47      473.50     72.68 o 
  -9  11  14       32.03       66.06     32.66 o 
  -8  11  14      416.50      429.42     39.04 o 
  -7  11  14      347.78      429.14     32.28 o 
  -6  11  14      742.31      729.35     43.15 o 
  -5  11  14      289.19      361.24     29.75 o 
  -4  11  14     2418.24     2374.69     62.12 o 
  -3  11  14      205.17      308.18     27.86 o 
  -2  11  14     1935.24     2068.52     55.90 o 
  -1  11  14      293.67      301.62     26.09 o 
   0  11  14     1834.62     1895.46     52.72 o 
   1  11  14      298.54      349.30     26.80 o 
   2  11  14     1999.84     1974.60     62.47 o 
   3  11  14      171.86      354.58     32.49 o 
   4  11  14     2397.79     2277.63     68.91 o 
   5  11  14      260.24      275.20     30.43 o 
   6  11  14      700.89      739.16     49.09 o 
   7  11  14      372.20      372.47     36.14 o 
   8  11  14      419.08      343.90     37.07 o 
   9  11  14       32.76       49.15     26.87 o 
  10  11  14      487.74      358.06     47.81 o 
  -9  12  14      652.08      547.57     66.91 o 
  -8  12  14       11.23       43.66     31.34 o 
  -7  12  14      422.96      392.03     45.90 o 
  -6  12  14       46.56       59.12     30.75 o 
  -5  12  14      764.47      877.30     50.24 o 
  -4  12  14      160.50      202.21     40.84 o 
  -3  12  14      649.66      733.37     37.17 o 
  -2  12  14        6.85        3.66     16.84 o 
  -1  12  14        1.98       -8.81     16.01 o 
   0  12  14       35.84       42.05     17.90 o 
   1  12  14        3.59       12.57     19.05 o 
   2  12  14        6.02        7.07     19.47 o 
   3  12  14      663.62      762.54     43.41 o 
   4  12  14      163.86      202.67     36.62 o 
   5  12  14      739.04      955.71     47.88 o 
   6  12  14       52.99      119.05     26.62 o 
   7  12  14      428.02      383.28     38.29 o 
   8  12  14        9.13       46.94     27.10 o 
   9  12  14      581.85      599.09     47.23 o 
  -8  13  14      207.14      231.16     47.53 o 
  -7  13  14      140.35      167.77     33.91 o 
  -6  13  14      528.54      439.01     41.79 o 
  -5  13  14      278.66      326.38     37.26 o 
  -4  13  14      818.08      874.18     50.65 o 
  -3  13  14     1138.75     1167.86     55.57 o 
  -2  13  14      459.02      435.41     38.51 o 
  -1  13  14      655.03      674.81     53.34 o 
   0  13  14      727.07      650.38     52.40 o 
   1  13  14      631.72      677.17     52.68 o 
   2  13  14      489.72      426.20     45.74 o 
   3  13  14     1087.37     1081.59     51.54 o 
   4  13  14      793.47      614.18     58.88 o 
   5  13  14      307.29      423.98     37.90 o 
   6  13  14      498.26      550.10     69.76 o 
   7  13  14      132.02      125.86     33.92 o 
   8  13  14      196.24      208.70     36.40 o 
  -7  14  14       59.02      117.95     34.26 o 
  -6  14  14      760.06      864.35     55.80 o 
  -5  14  14       72.34       93.72     30.38 o 
  -4  14  14      194.94      209.24     41.07 o 
  -3  14  14       65.92      110.72     32.98 o 
  -2  14  14      114.93      107.20     33.41 o 
  -1  14  14       80.98       79.19     32.14 o 
   0  14  14        0.01       14.08     27.70 o 
   1  14  14       82.68      142.16     36.01 o 
   2  14  14      109.27       93.46     32.84 o 
   3  14  14       66.84       69.35     31.92 o 
   4  14  14      199.43      214.00     39.28 o 
   5  14  14       70.84      105.83     35.53 o 
   6  14  14      762.21      961.40     79.63 o 
   7  14  14       71.32       58.14     42.56 o 
  -5  15  14      837.86      853.48     66.59 o 
  -4  15  14       64.53      115.97     37.12 o 
  -3  15  14      856.23      709.22     60.86 o 
  -2  15  14      396.87      445.39     50.07 o 
  -1  15  14     1655.84     1577.59     91.47 o 
   0  15  14       68.57      183.44     39.47 o 
   1  15  14     1604.56     1614.52    139.54 o 
   2  15  14      379.08      430.03     49.88 o 
   3  15  14      882.55      801.00     74.30 o 
   4  15  14       60.67      120.39     37.35 o 
   5  15  14      879.28      940.03     66.83 o 
  -3  16  14       49.99       75.87     35.85 o 
  -2  16  14       17.12        8.75     32.25 o 
  -1  16  14       31.08       25.63     32.13 o 
   0  16  14        0.86      -13.20     31.41 o 
   1  16  14       27.98       44.63     33.61 o 
   2  16  14       17.67      -16.06     31.01 o 
   3  16  14       56.57       63.48     36.47 o 
   1   0  15      628.65      954.24     47.47 o 
   2   0  15     2975.61     3133.28     60.64 o 
   3   0  15     1472.48     1621.59     33.49 o 
   4   0  15      168.71      219.71     14.33 o 
   5   0  15     2305.36     2020.64     42.39 o 
   6   0  15      859.91     1046.68     30.67 o 
   7   0  15     1556.59     1507.48     56.86 o 
   8   0  15     1826.68     1508.93     39.60 o 
   9   0  15      213.45      261.22     28.23 o 
  10   0  15     1264.75     1118.37     42.88 o 
  11   0  15      125.23       81.36     25.76 o 
  12   0  15      645.71      617.72     46.04 o 
  13   0  15      265.73      263.65     45.62 o 
 -13   1  15      307.13      346.53     51.13 o 
 -12   1  15      200.39      253.67     41.82 o 
 -11   1  15      112.64      161.33     29.29 o 
 -10   1  15       98.64       99.88     21.15 o 
  -9   1  15       16.42       81.63     19.69 o 
  -8   1  15      775.47      793.05     33.96 o 
  -7   1  15       74.38      151.78     17.26 o 
  -6   1  15     2099.59     1894.60     42.36 o 
  -5   1  15     2560.20     2337.09     45.61 o 
  -4   1  15     1342.48     1497.31     33.07 o 
  -3   1  15     5981.67     5186.45     92.79 o 
  -2   1  15     5719.68     5168.50     88.19 o 
  -1   1  15     4196.08     3562.47     66.65 o 
   0   1  15     2065.75     1834.70     40.07 o 
   1   1  15     4169.62     3583.06     65.84 o 
   2   1  15     5455.94     4937.50     78.79 o 
   3   1  15     6197.65     5422.17     84.23 o 
   4   1  15     1392.97     1523.44     34.43 o 
   5   1  15     2407.12     2169.14     47.90 o 
   6   1  15     2197.18     1947.75     43.43 o 
   7   1  15       36.15      108.33     16.35 o 
   8   1  15      723.07      722.83     31.29 o 
   9   1  15        4.70       75.14     19.35 o 
  10   1  15      115.48      149.24     23.56 o 
  11   1  15      104.55      138.91     28.11 o 
  12   1  15      201.33      215.71     33.38 o 
  13   1  15      325.77      409.28     58.91 o 
 -13   2  15      513.75      563.56     56.36 o 
 -12   2  15      448.80      462.79     84.74 o 
 -11   2  15      612.60      610.48     52.33 o 
 -10   2  15     1088.84     1187.37     51.06 o 
  -9   2  15     1326.70     1278.88     42.84 o 
  -8   2  15      951.16     1047.62     36.57 o 
  -7   2  15     1404.17     1251.99     34.64 o 
  -6   2  15      753.58      706.83     25.87 o 
  -5   2  15      604.73      590.48     22.13 o 
  -4   2  15      185.25      283.59     15.14 o 
  -3   2  15     2365.44     2261.27     48.62 o 
  -2   2  15     1841.04     1832.83     41.16 o 
  -1   2  15      762.24      767.08     25.37 o 
   0   2  15     2058.59     2231.29     47.16 o 
   1   2  15      811.12      835.25     29.34 o 
   2   2  15     1800.59     1863.87     37.55 o 
   3   2  15     2378.95     2202.17     43.65 o 
   4   2  15      196.31      354.45     18.39 o 
   5   2  15      519.34      581.80     23.46 o 
   6   2  15      738.78      719.03     27.37 o 
   7   2  15     1472.39     1407.30     37.26 o 
   8   2  15      908.02      901.89     34.27 o 
   9   2  15     1308.19     1247.23     47.76 o 
  10   2  15     1104.41     1145.62     44.54 o 
  11   2  15      685.61      866.53     49.23 o 
  12   2  15      418.72      368.04     39.22 o 
  13   2  15      484.76      538.38     46.94 o 
 -13   3  15      534.42      576.08     57.65 o 
 -12   3  15       23.22       68.58     31.15 o 
 -11   3  15       88.26      116.60     32.00 o 
 -10   3  15      225.48      280.10     38.00 o 
  -9   3  15       44.94       99.67     20.67 o 
  -8   3  15      573.34      746.09     31.05 o 
  -7   3  15      311.26      392.73     22.04 o 
  -6   3  15     2976.01     2842.47     55.09 o 
  -5   3  15      998.77      925.88     26.71 o 
  -4   3  15     2413.38     2062.52     40.80 o 
  -3   3  15      488.69      427.84     20.16 o 
  -2   3  15     3007.09     2760.97     51.01 o 
  -1   3  15       36.13      102.87     12.15 o 
   0   3  15     4623.61     4114.95     83.86 o 
   1   3  15       40.52      118.83     14.36 o 
   2   3  15     2964.18     2753.06     55.02 o 
   3   3  15      525.00      520.59     22.01 o 
   4   3  15     2419.83     2011.77     46.70 o 
   5   3  15     1003.29      907.82     28.70 o 
   6   3  15     3023.37     2867.85     57.37 o 
   7   3  15      282.57      342.45     22.79 o 
   8   3  15      556.47      655.95     32.21 o 
   9   3  15       37.04       79.67     21.88 o 
  10   3  15      225.51      281.88     27.88 o 
  11   3  15      102.10      117.61     27.63 o 
  12   3  15       22.33       28.29     24.85 o 
  13   3  15      541.72      621.50     48.97 o 
 -13   4  15      722.33      744.02     74.77 o 
 -12   4  15      358.11      381.36     46.75 o 
 -11   4  15      320.29      217.44     37.31 o 
 -10   4  15      627.05      649.04     49.69 o 
  -9   4  15     1413.19     1286.32     49.66 o 
  -8   4  15      354.53      423.88     25.66 o 
  -7   4  15      668.35      720.12     34.13 o 
  -6   4  15      788.64      819.78     25.52 o 
  -5   4  15     1108.58     1071.37     27.28 o 
  -4   4  15      534.75      624.30     24.84 o 
  -3   4  15     1734.65     1794.72     44.07 o 
  -2   4  15     1676.33     1652.90     40.32 o 
  -1   4  15      252.82      352.46     16.92 o 
   0   4  15     2848.00     2701.57     55.85 o 
   1   4  15      279.93      407.00     36.72 o 
   2   4  15     1763.41     1774.93     37.85 o 
   3   4  15     1825.50     1973.58     44.79 o 
   4   4  15      592.94      633.40     26.32 o 
   5   4  15     1022.23      999.14     33.63 o 
   6   4  15      770.18      881.08     32.86 o 
   7   4  15      656.93      751.23     33.79 o 
   8   4  15      405.35      499.54     29.80 o 
   9   4  15     1464.94     1350.35     50.59 o 
  10   4  15      571.09      621.37     36.71 o 
  11   4  15      372.98      313.88     36.20 o 
  12   4  15      361.03      399.55     41.03 o 
  13   4  15      717.19      757.43     53.38 o 
 -12   5  15       36.91       22.57     30.62 o 
 -11   5  15      130.49      116.16     32.92 o 
 -10   5  15      383.92      451.87     44.65 o 
  -9   5  15      528.98      514.46     36.33 o 
  -8   5  15      510.33      503.23     28.28 o 
  -7   5  15     1419.55     1388.35     38.16 o 
  -6   5  15      559.42      529.52     31.10 o 
  -5   5  15     1959.35     1887.34     43.44 o 
  -4   5  15     1695.98     1587.93     41.97 o 
  -3   5  15     1822.44     1848.95     44.81 o 
  -2   5  15      176.77      190.16     14.90 o 
  -1   5  15     3068.92     2974.98     53.90 o 
   0   5  15       31.39       67.61     13.33 o 
   1   5  15     3075.94     2981.83     61.12 o 
   2   5  15      188.50      222.15     18.70 o 
   3   5  15     1761.84     1842.53     41.00 o 
   4   5  15     1689.04     1539.90     37.98 o 
   5   5  15     1882.09     1876.22     48.02 o 
   6   5  15      605.69      617.18     30.43 o 
   7   5  15     1469.21     1427.79     49.99 o 
   8   5  15      524.47      517.89     34.76 o 
   9   5  15      490.05      437.19     42.10 o 
  10   5  15      400.28      453.90     33.74 o 
  11   5  15      145.33      137.36     28.51 o 
  12   5  15       27.32       22.13     27.89 o 
 -12   6  15      956.32     1116.69     68.37 o 
 -11   6  15      357.33      359.17     45.71 o 
 -10   6  15     1093.14     1084.89     59.41 o 
  -9   6  15      387.13      386.17     30.06 o 
  -8   6  15      651.88      773.02     33.78 o 
  -7   6  15      505.23      628.46     27.13 o 
  -6   6  15     1997.24     2015.13     51.22 o 
  -5   6  15     1300.78     1266.55     38.76 o 
  -4   6  15      611.41      729.99     30.19 o 
  -3   6  15     3017.21     3008.97     63.79 o 
  -2   6  15     1205.11     1290.22     32.58 o 
  -1   6  15      505.46      478.75     29.95 o 
   0   6  15      399.65      448.19     23.37 o 
   1   6  15      562.30      573.35     25.23 o 
   2   6  15     1171.67     1237.77     36.64 o 
   3   6  15     3094.20     3135.37     62.18 o 
   4   6  15      629.91      772.15     28.26 o 
   5   6  15     1180.35     1153.76     37.96 o 
   6   6  15     1904.50     1890.90     51.31 o 
   7   6  15      521.53      639.08     37.08 o 
   8   6  15      656.92      752.65     41.54 o 
   9   6  15      344.41      378.79     40.45 o 
  10   6  15     1083.92     1071.90     54.16 o 
  11   6  15      331.64      353.12     38.67 o 
  12   6  15      953.43     1043.11     58.78 o 
 -12   7  15       43.69      112.19     45.23 o 
 -11   7  15      140.76      173.84     49.69 o 
 -10   7  15      415.74      458.06     50.09 o 
  -9   7  15      208.21      260.80     35.61 o 
  -8   7  15      638.72      646.90     32.04 o 
  -7   7  15      966.32      996.82     35.23 o 
  -6   7  15      209.67      261.48     21.84 o 
  -5   7  15      913.00      922.32     39.65 o 
  -4   7  15      372.47      358.42     26.39 o 
  -3   7  15     1116.90     1202.88     36.06 o 
  -2   7  15     3453.60     3361.54     62.26 o 
  -1   7  15     1386.73     1303.79     33.60 o 
   0   7  15     1524.15     1546.53     42.88 o 
   1   7  15     1352.26     1293.90     38.28 o 
   2   7  15     3445.18     3334.37     69.53 o 
   3   7  15     1057.52     1124.55     36.74 o 
   4   7  15      297.11      319.81     21.97 o 
   5   7  15      955.25      958.69     39.23 o 
   6   7  15      161.25      193.29     22.32 o 
   7   7  15      975.47      968.50     46.11 o 
   8   7  15      652.75      593.98     38.80 o 
   9   7  15      205.35      192.72     30.08 o 
  10   7  15      437.36      470.90     40.35 o 
  11   7  15      142.91      114.37     30.30 o 
  12   7  15       38.14       44.56     29.57 o 
 -11   8  15      645.93      649.39     66.81 o 
 -10   8  15      161.34      195.37     35.61 o 
  -9   8  15      791.29      827.63     46.33 o 
  -8   8  15      448.82      450.73     31.94 o 
  -7   8  15     1148.46     1310.64     44.76 o 
  -6   8  15      134.87      217.41     20.56 o 
  -5   8  15     1419.92     1494.68     43.95 o 
  -4   8  15     1196.47     1193.74     42.03 o 
  -3   8  15      487.60      565.67     25.04 o 
  -2   8  15      837.95      821.46     28.04 o 
  -1   8  15        8.34       42.03     19.57 o 
   0   8  15      502.39      494.20     26.88 o 
   1   8  15        2.77       55.12     20.66 o 
   2   8  15      874.48      894.88     33.50 o 
   3   8  15      462.33      518.36     35.74 o 
   4   8  15     1172.67     1154.68     35.36 o 
   5   8  15     1468.00     1510.15     45.72 o 
   6   8  15      115.93      173.36     23.08 o 
   7   8  15     1159.60     1318.97     43.49 o 
   8   8  15      471.05      436.38     36.09 o 
   9   8  15      756.42      817.49     41.84 o 
  10   8  15      171.71      222.13     36.09 o 
  11   8  15      657.85      716.91     50.51 o 
 -11   9  15       60.17       73.51     37.06 o 
 -10   9  15      114.09      117.54     34.93 o 
  -9   9  15      381.30      320.59     41.68 o 
  -8   9  15      252.04      290.82     36.36 o 
  -7   9  15      410.53      428.93     30.87 o 
  -6   9  15      921.87      926.09     39.76 o 
  -5   9  15       23.57       57.09     18.32 o 
  -4   9  15     1249.28     1244.86     46.51 o 
  -3   9  15      240.07      223.67     23.29 o 
  -2   9  15     2591.02     2545.47     66.17 o 
  -1   9  15       40.09       86.19     14.65 o 
   0   9  15     3033.72     3051.99     66.38 o 
   1   9  15       49.24       96.48     31.25 o 
   2   9  15     2641.38     2535.18     65.14 o 
   3   9  15      258.55      294.92     24.34 o 
   4   9  15     1298.84     1317.41     53.77 o 
   5   9  15       36.04       70.96     19.58 o 
   6   9  15      872.68      844.67     38.31 o 
   7   9  15      401.38      356.49     33.76 o 
   8   9  15      265.58      287.32     33.14 o 
   9   9  15      402.33      473.50     35.55 o 
  10   9  15      112.62       93.37     29.42 o 
  11   9  15       68.01       23.23     33.14 o 
 -10  10  15      499.56      461.73     49.45 o 
  -9  10  15      423.48      427.21     63.55 o 
  -8  10  15      174.50      218.25     30.79 o 
  -7  10  15      451.58      437.37     31.95 o 
  -6  10  15      801.16      753.20     37.94 o 
  -5  10  15      585.46      554.41     32.79 o 
  -4  10  15      278.48      274.92     22.81 o 
  -3  10  15      404.40      383.01     27.84 o 
  -2  10  15      442.70      496.71     39.37 o 
  -1  10  15      380.51      413.15     31.96 o 
   0  10  15     1288.16     1364.26     49.59 o 
   1  10  15      414.81      415.43     32.87 o 
   2  10  15      471.31      542.90     35.67 o 
   3  10  15      426.08      418.44     33.53 o 
   4  10  15      246.64      318.59     31.31 o 
   5  10  15      589.36      646.86     35.78 o 
   6  10  15      798.80      691.70     37.40 o 
   7  10  15      452.57      416.99     49.54 o 
   8  10  15      195.49      262.10     33.60 o 
   9  10  15      441.89      483.66     36.73 o 
  10  10  15      504.59      451.00     43.17 o 
  -9  11  15      261.55      306.04     43.64 o 
  -8  11  15       99.04       54.92     31.47 o 
  -7  11  15      579.15      609.64     42.43 o 
  -6  11  15       44.48       32.17     22.69 o 
  -5  11  15     1495.11     1581.45     51.21 o 
  -4  11  15       93.77      116.63     22.16 o 
  -3  11  15     1405.60     1378.88     62.82 o 
  -2  11  15      387.14      403.46     33.53 o 
  -1  11  15     1043.23     1089.23     46.57 o 
   0  11  15      175.05      221.98     28.18 o 
   1  11  15     1135.61     1102.20     47.09 o 
   2  11  15      396.32      467.23     35.22 o 
   3  11  15     1362.98     1249.78     50.19 o 
   4  11  15       69.64       60.84     22.71 o 
   5  11  15     1524.31     1595.30     58.21 o 
   6  11  15       43.27       19.86     19.64 o 
   7  11  15      593.32      569.20     42.93 o 
   8  11  15       97.68       66.79     26.51 o 
   9  11  15      260.82      241.64     34.98 o 
  -8  12  15      486.49      419.12     48.99 o 
  -7  12  15      442.69      436.06     47.90 o 
  -6  12  15      310.65      369.85     39.33 o 
  -5  12  15      184.15      162.77     30.39 o 
  -4  12  15      352.55      386.07     44.78 o 
  -3  12  15      169.88      202.70     31.63 o 
  -2  12  15       57.54      153.45     26.37 o 
  -1  12  15      790.85      686.71     41.59 o 
   0  12  15       80.53      174.10     26.72 o 
   1  12  15      776.01      690.16     88.22 o 
   2  12  15       55.27       95.94     25.97 o 
   3  12  15      183.92      186.23     32.09 o 
   4  12  15      317.25      337.78     34.35 o 
   5  12  15      180.00      164.85     28.88 o 
   6  12  15      330.13      439.85     42.75 o 
   7  12  15      446.28      315.93     36.81 o 
   8  12  15      481.64      468.90     58.45 o 
  -7  13  15      239.63      219.73     41.71 o 
  -6  13  15      134.74      205.49     41.51 o 
  -5  13  15      997.69     1190.93     70.64 o 
  -4  13  15      801.11      922.00     63.51 o 
  -3  13  15      523.89      568.16     54.18 o 
  -2  13  15      202.74      244.80     55.63 o 
  -1  13  15      594.78      564.04     51.24 o 
   0  13  15      362.06      409.25     45.78 o 
   1  13  15      599.45      535.42     50.17 o 
   2  13  15      216.22      212.22     30.17 o 
   3  13  15      529.00      586.09     41.68 o 
   4  13  15      788.93      917.11     50.11 o 
   5  13  15     1033.15     1147.80     65.13 o 
   6  13  15      146.53      173.39     36.83 o 
   7  13  15      233.26      155.08     36.62 o 
  -6  14  15      465.59      504.19     54.63 o 
  -5  14  15      106.48       75.15     43.12 o 
  -4  14  15      127.79       43.72     32.71 o 
  -3  14  15       89.05      211.72     64.17 o 
  -2  14  15      281.76      281.43     43.54 o 
  -1  14  15       81.20       98.38     33.66 o 
   0  14  15      183.39      132.34     35.68 o 
   1  14  15       83.49       99.91     33.69 o 
   2  14  15      287.90      230.26     40.40 o 
   3  14  15      103.19      142.51     37.53 o 
   4  14  15       91.55      109.43     35.73 o 
   5  14  15      116.96      170.13     38.60 o 
   6  14  15      499.89      417.53     63.14 o 
  -4  15  15      465.49      440.80     53.08 o 
  -3  15  15      114.66       92.15     35.19 o 
  -2  15  15      730.54      778.78     63.54 o 
  -1  15  15       42.82       97.85     36.37 o 
   0  15  15      852.52      984.60     84.71 o 
   1  15  15       42.36      117.79     47.36 o 
   2  15  15      738.30      676.23     59.26 o 
   3  15  15       98.59      136.97     37.37 o 
   4  15  15      478.38      506.80     68.10 o 
  -1  16  15      127.42      232.13     44.21 o 
   0  16  15      501.45      442.03     54.33 o 
   1  16  15      119.25      181.75     42.55 o 
   0   0  16     3020.09     2295.31     81.20 o 
   1   0  16      916.52     1313.59     37.52 o 
   2   0  16     5640.93     4725.03     86.45 o 
   3   0  16      993.97     1181.18     44.42 o 
   4   0  16      334.08      465.18     19.33 o 
   5   0  16       80.12      132.00     14.41 o 
   6   0  16     4251.26     3848.70     69.50 o 
   7   0  16     3613.74     3416.61     65.24 o 
   8   0  16      509.95      456.58     25.29 o 
   9   0  16      328.25      300.81     29.58 o 
  10   0  16      384.17      363.58     33.65 o 
  11   0  16       95.99      106.94     32.50 o 
  12   0  16       20.32        1.40     45.93 o 
  13   0  16      165.69       98.25     37.19 o 
 -13   1  16      667.19      572.07     57.32 o 
 -12   1  16      336.58      410.27     84.50 o 
 -11   1  16      759.35      748.12    129.96 o 
 -10   1  16      232.84      272.04     31.08 o 
  -9   1  16     1940.25     1962.44     61.84 o 
  -8   1  16      211.79      257.15     27.80 o 
  -7   1  16      568.32      647.20     30.53 o 
  -6   1  16     1701.19     1709.50     44.96 o 
  -5   1  16      953.16      882.36     31.89 o 
  -4   1  16      258.03      335.32     21.10 o 
  -3   1  16     1189.20      991.55     41.11 o 
  -2   1  16      968.43      875.83     39.23 o 
  -1   1  16      746.01      639.09     23.67 o 
   0   1  16      622.90      544.21     38.45 o 
   1   1  16      779.02      721.11     35.68 o 
   2   1  16      997.88      932.29     28.42 o 
   3   1  16     1162.05     1004.38     28.72 o 
   4   1  16      285.88      393.21     19.91 o 
   5   1  16     1014.37      957.45     28.54 o 
   6   1  16     1583.90     1577.85     39.52 o 
   7   1  16      460.41      475.17     25.09 o 
   8   1  16      183.96      290.85     21.82 o 
   9   1  16     1883.87     1782.07     57.79 o 
  10   1  16      249.72      259.43     27.18 o 
  11   1  16      739.59      746.25     56.52 o 
  12   1  16      339.31      390.42     53.96 o 
  13   1  16      658.58      546.81     64.14 o 
 -13   2  16       66.62       62.82     35.53 o 
 -12   2  16      114.24      119.13     36.23 o 
 -11   2  16      158.91      158.77     34.68 o 
 -10   2  16      764.94      807.85     44.96 o 
  -9   2  16      423.47      456.31     32.18 o 
  -8   2  16     1221.88     1070.81     44.40 o 
  -7   2  16     1504.66     1426.97     41.81 o 
  -6   2  16     1002.22      994.13     35.60 o 
  -5   2  16     3446.35     3142.90     65.96 o 
  -4   2  16     1046.62      978.14     41.80 o 
  -3   2  16     3606.97     3431.79     66.57 o 
  -2   2  16     1193.57     1088.78     30.05 o 
  -1   2  16     3353.21     3377.65     65.61 o 
   0   2  16      574.67      651.01     34.19 o 
   1   2  16     3492.17     3400.05     65.25 o 
   2   2  16     1290.04     1166.32     28.21 o 
   3   2  16     3506.39     3349.35     59.89 o 
   4   2  16     1035.29      950.13     27.84 o 
   5   2  16     3516.02     3197.04     60.07 o 
   6   2  16      952.31     1011.94     31.40 o 
   7   2  16     1503.34     1376.96     37.87 o 
   8   2  16     1183.29      998.17     33.96 o 
   9   2  16      449.37      509.12     35.24 o 
  10   2  16      758.58      743.46     38.86 o 
  11   2  16      141.91       49.28     65.38 o 
  12   2  16      101.07      152.23     71.19 o 
  13   2  16       71.70       49.61     60.06 o 
 -12   3  16      641.00      633.32     80.07 o 
 -11   3  16       10.08       48.86     29.20 o 
 -10   3  16      749.16      779.96     54.00 o 
  -9   3  16      380.08      437.42     31.69 o 
  -8   3  16     1202.29     1121.04     45.41 o 
  -7   3  16      967.67      996.26     34.97 o 
  -6   3  16     1045.06     1047.79     34.92 o 
  -5   3  16      290.67      366.16     23.59 o 
  -4   3  16      162.18      164.54     17.26 o 
  -3   3  16     1539.36     1440.65     37.54 o 
  -2   3  16      735.39      767.67     25.78 o 
  -1   3  16      818.47      740.13     26.00 o 
   0   3  16        1.44       23.36     21.88 o 
   1   3  16      872.36      799.43     26.49 o 
   2   3  16      794.42      893.65     25.57 o 
   3   3  16     1477.62     1428.44     34.22 o 
   4   3  16      139.58      137.44     20.66 o 
   5   3  16      302.93      358.21     21.36 o 
   6   3  16     1007.72      981.86     31.52 o 
   7   3  16      936.32      917.79     32.64 o 
   8   3  16     1177.07     1215.65     64.09 o 
   9   3  16      389.23      465.07     34.69 o 
  10   3  16      812.44      810.53     40.39 o 
  11   3  16       10.51       11.79     23.15 o 
  12   3  16      656.03      692.57     91.98 o 
 -12   4  16      183.79      129.66     36.89 o 
 -11   4  16       52.87       63.77     30.02 o 
 -10   4  16      419.75      385.54     41.89 o 
  -9   4  16     1018.73      979.57     53.82 o 
  -8   4  16      357.09      382.05     28.87 o 
  -7   4  16      994.17      945.61     35.02 o 
  -6   4  16      865.03      989.68     34.36 o 
  -5   4  16     2303.47     2256.67     48.63 o 
  -4   4  16     1135.44     1211.18     39.91 o 
  -3   4  16     1148.55     1109.28     30.05 o 
  -2   4  16     1464.30     1723.13     43.50 o 
  -1   4  16     3210.21     2976.80     61.09 o 
   0   4  16      722.85     1001.93     34.49 o 
   1   4  16     3126.45     2936.51     60.53 o 
   2   4  16     1528.06     1823.18     48.41 o 
   3   4  16     1032.90      970.67     31.09 o 
   4   4  16     1080.59     1186.44     35.33 o 
   5   4  16     2352.98     2213.23     53.05 o 
   6   4  16      890.89     1048.26     35.83 o 
   7   4  16     1051.86      988.32     33.42 o 
   8   4  16      346.35      409.22     28.30 o 
   9   4  16     1061.03      984.60     46.07 o 
  10   4  16      460.26      431.24     32.69 o 
  11   4  16       55.26       63.48     25.56 o 
  12   4  16      161.88      178.06     33.55 o 
 -12   5  16      187.65      181.91     64.85 o 
 -11   5  16      978.38     1002.97     72.65 o 
 -10   5  16      161.19      204.72     35.14 o 
  -9   5  16      942.45     1050.59     47.66 o 
  -8   5  16      489.29      482.85     31.88 o 
  -7   5  16      828.70      892.40     31.77 o 
  -6   5  16      217.77      293.06     21.44 o 
  -5   5  16      190.53      213.28     19.31 o 
  -4   5  16     1172.27     1251.22     37.39 o 
  -3   5  16     1396.47     1494.02     40.27 o 
  -2   5  16      933.76      912.63     33.58 o 
  -1   5  16       14.76       64.40     13.60 o 
   0   5  16     1276.41     1215.34     35.06 o 
   1   5  16       25.09       46.22     13.20 o 
   2   5  16     1080.44     1020.60     32.32 o 
   3   5  16     1392.80     1528.37     37.26 o 
   4   5  16     1153.95     1200.30     37.12 o 
   5   5  16      236.41      268.31     22.16 o 
   6   5  16      220.32      281.05     24.01 o 
   7   5  16      812.16      836.86     39.47 o 
   8   5  16      502.33      575.31     36.54 o 
   9   5  16      937.41     1021.29     47.62 o 
  10   5  16      180.45      206.50     27.45 o 
  11   5  16      980.16      977.44     54.45 o 
  12   5  16      207.67      255.60     46.68 o 
 -12   6  16      323.65      281.80     77.27 o 
 -11   6  16      208.48      174.45     37.18 o 
 -10   6  16       99.26       87.23     30.61 o 
  -9   6  16       44.72       82.01     18.86 o 
  -8   6  16      426.29      389.17     27.32 o 
  -7   6  16      879.05      921.66     37.36 o 
  -6   6  16      689.35      755.41     30.95 o 
  -5   6  16     1065.00     1145.69     37.91 o 
  -4   6  16     3641.18     3515.04     71.40 o 
  -3   6  16      256.33      319.58     21.99 o 
  -2   6  16     4333.79     4361.93     85.56 o 
  -1   6  16      243.42      321.24     31.13 o 
   0   6  16     2643.44     2687.64     58.82 o 
   1   6  16      224.74      307.79     22.71 o 
   2   6  16     4531.40     4660.53     86.65 o 
   3   6  16      277.73      337.90     25.66 o 
   4   6  16     3455.48     3305.30     64.56 o 
   5   6  16     1110.56     1220.39     39.30 o 
   6   6  16      702.72      737.76     34.37 o 
   7   6  16      873.21      947.00     43.19 o 
   8   6  16      456.87      403.65     33.72 o 
   9   6  16       52.77       84.72     28.76 o 
  10   6  16       84.51       65.14     22.48 o 
  11   6  16      233.31      266.11     39.16 o 
  12   6  16      320.42      322.27     39.52 o 
 -11   7  16      320.27      358.79     58.48 o 
 -10   7  16      223.92      264.21     32.72 o 
  -9   7  16      475.50      518.54     34.42 o 
  -8   7  16      256.69      304.99     31.73 o 
  -7   7  16      657.36      687.00     28.95 o 
  -6   7  16      620.03      656.03     32.71 o 
  -5   7  16      182.79      170.80     20.59 o 
  -4   7  16      376.64      324.66     23.97 o 
  -3   7  16     1266.67     1223.46     38.55 o 
  -2   7  16      382.84      411.40     25.49 o 
  -1   7  16     2397.28     2323.27     55.18 o 
   0   7  16     2396.42     2436.97     56.30 o 
   1   7  16     2430.11     2444.56     56.26 o 
   2   7  16      390.60      443.35     26.42 o 
   3   7  16     1268.64     1264.04     39.42 o 
   4   7  16      410.23      424.78     24.53 o 
   5   7  16      240.08      351.77     23.37 o 
   6   7  16      592.63      602.59     32.37 o 
   7   7  16      623.41      661.55     39.91 o 
   8   7  16      251.49      276.44     30.54 o 
   9   7  16      456.70      537.80     47.43 o 
  10   7  16      201.84      230.43     32.76 o 
  11   7  16      347.99      408.47     41.59 o 
 -11   8  16      358.16      369.83     46.62 o 
 -10   8  16      288.41      282.74     47.85 o 
  -9   8  16      345.70      310.25     34.63 o 
  -8   8  16      106.61      212.31     41.88 o 
  -7   8  16      716.66      677.46     37.31 o 
  -6   8  16      443.01      538.78     28.28 o 
  -5   8  16     1891.54     1694.16     47.11 o 
  -4   8  16      660.79      755.10     32.02 o 
  -3   8  16     1733.64     1761.74     48.05 o 
  -2   8  16      741.39      813.95     35.22 o 
  -1   8  16     2574.14     2574.78     59.75 o 
   0   8  16      553.01      763.72     38.06 o 
   1   8  16     2609.45     2672.27     60.90 o 
   2   8  16      688.03      773.82     33.73 o 
   3   8  16     1794.14     1866.30     49.59 o 
   4   8  16      646.70      727.52     31.36 o 
   5   8  16     1824.30     1640.47     48.97 o 
   6   8  16      477.72      531.00     32.76 o 
   7   8  16      736.98      725.31     41.76 o 
   8   8  16       96.42      152.07     40.01 o 
   9   8  16      366.41      357.85     44.36 o 
  10   8  16      297.31      208.63     39.27 o 
  11   8  16      355.47      395.39     42.48 o 
 -10   9  16      398.36      337.25     44.50 o 
  -9   9  16       84.03      162.30     30.15 o 
  -8   9  16      695.71      718.22     39.74 o 
  -7   9  16       80.74      125.59     23.05 o 
  -6   9  16      322.10      310.21     27.86 o 
  -5   9  16       62.83       76.81     19.28 o 
  -4   9  16      465.33      520.36     41.36 o 
  -3   9  16      664.47      717.40     50.30 o 
  -2   9  16      171.36      125.83     23.93 o 
  -1   9  16      915.89      899.03     34.39 o 
   0   9  16      195.21      277.95     23.21 o 
   1   9  16      906.83      895.53     35.48 o 
   2   9  16      186.24      216.60     21.97 o 
   3   9  16      670.14      744.18     34.60 o 
   4   9  16      499.02      509.31     30.39 o 
   5   9  16       43.19       32.58     18.50 o 
   6   9  16      302.88      262.65     26.38 o 
   7   9  16       69.25       66.32     23.90 o 
   8   9  16      692.59      748.02     54.00 o 
   9   9  16       95.35      139.18     30.94 o 
  10   9  16      407.45      414.69     41.18 o 
 -10  10  16       71.50       98.46     35.09 o 
  -9  10  16      380.51      402.62     49.21 o 
  -8  10  16      434.50      438.46     34.24 o 
  -7  10  16      447.58      524.08     34.48 o 
  -6  10  16      268.22      278.42     37.99 o 
  -5  10  16      574.32      661.65     44.26 o 
  -4  10  16      880.64      890.43     38.72 o 
  -3  10  16      172.34      230.92     27.74 o 
  -2  10  16      748.66      718.85     47.22 o 
  -1  10  16     1168.19     1216.87     47.60 o 
   0  10  16      605.63      679.55     39.77 o 
   1  10  16     1094.01     1067.40     46.91 o 
   2  10  16      813.41      786.08     41.36 o 
   3  10  16      167.83      243.52     32.98 o 
   4  10  16      894.26      897.91     45.69 o 
   5  10  16      591.14      675.67     41.34 o 
   6  10  16      254.10      231.52     27.17 o 
   7  10  16      443.32      428.54     37.83 o 
   8  10  16      431.08      438.75     40.21 o 
   9  10  16      363.02      350.98     34.34 o 
  10  10  16       60.66       86.49     36.19 o 
  -9  11  16      394.52      407.91     84.47 o 
  -8  11  16      174.96      233.69     50.24 o 
  -7  11  16      202.31      158.29     33.38 o 
  -6  11  16      407.38      494.31     45.12 o 
  -5  11  16      400.92      441.28     43.87 o 
  -4  11  16      377.86      460.25     37.78 o 
  -3  11  16       84.56       78.29     23.54 o 
  -2  11  16      229.64      263.55     30.04 o 
  -1  11  16       70.94       64.71     22.47 o 
   0  11  16      275.58      314.44     42.75 o 
   1  11  16       63.32       70.36     22.78 o 
   2  11  16      225.46      249.63     29.42 o 
   3  11  16       67.25      110.40     25.04 o 
   4  11  16      366.05      394.54     34.96 o 
   5  11  16      392.86      410.53     36.04 o 
   6  11  16      407.82      488.63     34.93 o 
   7  11  16      177.36      192.95     31.00 o 
   8  11  16      157.07      235.88     34.21 o 
   9  11  16      369.45      293.52     37.18 o 
  -8  12  16      338.85      362.93     57.77 o 
  -7  12  16      262.29      235.25     49.77 o 
  -6  12  16      872.98      683.99     55.96 o 
  -5  12  16      322.41      326.27     43.76 o 
  -4  12  16      806.34      710.79     55.54 o 
  -3  12  16      220.90      255.04     31.54 o 
  -2  12  16     1696.75     1603.76     58.44 o 
  -1  12  16       57.42      168.03     27.41 o 
   0  12  16     1117.38     1011.75     48.86 o 
   1  12  16       58.64      167.56     31.34 o 
   2  12  16     1719.61     1649.43     58.84 o 
   3  12  16      198.90      223.28     30.60 o 
   4  12  16      795.68      812.10     46.48 o 
   5  12  16      343.07      344.21     35.33 o 
   6  12  16      869.06      795.78     47.57 o 
   7  12  16      235.42      274.02     41.74 o 
   8  12  16      329.51      277.79     42.39 o 
  -7  13  16      102.26      117.77     46.97 o 
  -6  13  16      471.64      558.59     55.04 o 
  -5  13  16      346.82      389.54     48.69 o 
  -4  13  16       86.49       56.68     31.82 o 
  -3  13  16      307.42      279.38     42.11 o 
  -2  13  16      104.35      113.29     34.57 o 
  -1  13  16      130.25      199.71     38.32 o 
   0  13  16      216.65      266.99     40.47 o 
   1  13  16      131.90      147.73     36.08 o 
   2  13  16       91.30       88.21     26.01 o 
   3  13  16      289.89      331.88     35.90 o 
   4  13  16       89.32       68.61     25.63 o 
   5  13  16      379.97      407.51     38.95 o 
   6  13  16      497.43      605.78     52.53 o 
   7  13  16      117.21      133.04     38.86 o 
  -6  14  16      178.90      270.18     61.32 o 
  -5  14  16      342.58      301.64     62.03 o 
  -4  14  16      395.65      500.38     53.88 o 
  -3  14  16      739.82      603.54     57.22 o 
  -2  14  16      158.87      170.97     39.48 o 
  -1  14  16     1225.63     1247.73    109.36 o 
   0  14  16        0.50       89.40     35.02 o 
   1  14  16     1224.88     1308.56     73.87 o 
   2  14  16      159.68      192.88     40.28 o 
   3  14  16      712.60      593.18     55.80 o 
   4  14  16      419.34      581.55     55.41 o 
   5  14  16      364.64      370.32     48.26 o 
   6  14  16      183.44      215.59    103.82 o 
  -3  15  16      300.96      311.15     48.21 o 
  -2  15  16      108.45      127.64     38.04 o 
  -1  15  16      208.12      228.12     42.80 o 
   0  15  16       18.58       15.24     31.70 o 
   1  15  16      176.71      255.84     43.71 o 
   2  15  16       97.29       82.43     49.30 o 
   3  15  16      299.44      293.40     74.21 o 
   1   0  17     7489.76     6172.96    121.57 o 
   2   0  17     1442.34     1461.75     36.90 o 
   3   0  17     4609.77     3900.98     74.58 o 
   4   0  17     1241.56     1309.83     41.48 o 
   5   0  17      733.33      842.38     32.26 o 
   6   0  17       47.65      134.48     19.01 o 
   7   0  17       19.94       32.93     15.95 o 
   8   0  17      121.57      158.45     24.83 o 
   9   0  17       26.06       11.25     34.28 o 
  10   0  17        1.07      -10.75     19.82 o 
  11   0  17       97.21       99.98     31.98 o 
  12   0  17      141.99       85.05     33.58 o 
 -12   1  17      842.82      927.30     83.73 o 
 -11   1  17      417.28      415.36     45.80 o 
 -10   1  17      465.60      429.64     36.49 o 
  -9   1  17      352.38      355.15     32.60 o 
  -8   1  17      926.28      882.20     42.86 o 
  -7   1  17      226.20      277.27     23.37 o 
  -6   1  17      590.66      585.48     29.55 o 
  -5   1  17     2193.90     2020.15     49.52 o 
  -4   1  17     3500.79     3090.89     63.51 o 
  -3   1  17       59.96       95.99     14.05 o 
  -2   1  17      261.39      291.20     24.51 o 
  -1   1  17      437.48      500.75     21.37 o 
   0   1  17      169.29      351.35     25.53 o 
   1   1  17      456.80      530.79     32.03 o 
   2   1  17      271.42      340.97     19.34 o 
   3   1  17       46.44      112.48     14.69 o 
   4   1  17     3387.00     2919.86     63.13 o 
   5   1  17     2165.16     1934.78     49.58 o 
   6   1  17      621.69      612.50     30.39 o 
   7   1  17      227.60      285.27     24.11 o 
   8   1  17      951.95      855.65     36.78 o 
   9   1  17      310.72      308.94     36.45 o 
  10   1  17      498.01      444.07     37.59 o 
  11   1  17      399.00      455.93     47.58 o 
  12   1  17      847.35      817.64     62.27 o 
 -12   2  17      159.34       66.60     67.65 o 
 -11   2  17      187.82      150.65     35.61 o 
 -10   2  17      300.38      289.13     32.68 o 
  -9   2  17      225.25      213.07     25.94 o 
  -8   2  17      784.56      721.22     57.51 o 
  -7   2  17      125.92      184.23     21.05 o 
  -6   2  17     1355.54     1364.30     40.93 o 
  -5   2  17     1278.26     1270.10     38.24 o 
  -4   2  17     4178.55     4053.19     78.06 o 
  -3   2  17      603.46      547.16     24.14 o 
  -2   2  17     7149.54     6490.87    129.30 o 
  -1   2  17     1739.40     1793.37     42.66 o 
   0   2  17     3479.17     3148.96     62.56 o 
   1   2  17     1747.65     1742.48     41.68 o 
   2   2  17     7322.92     6744.60    103.04 o 
   3   2  17      611.31      566.65     22.91 o 
   4   2  17     4244.54     3973.06     70.41 o 
   5   2  17     1230.34     1227.84     33.98 o 
   6   2  17     1379.60     1375.20     37.36 o 
   7   2  17      108.43      152.10     18.14 o 
   8   2  17      782.97      848.29     36.70 o 
   9   2  17      257.59      183.67     34.25 o 
  10   2  17      285.57      306.78     33.80 o 
  11   2  17      181.40      229.10     38.80 o 
  12   2  17      151.34      142.94     37.22 o 
 -12   3  17       49.79       24.26     30.86 o 
 -11   3  17     1069.20     1058.29    115.15 o 
 -10   3  17      206.07      293.26     49.69 o 
  -9   3  17      876.28      897.09     41.94 o 
  -8   3  17       57.33       91.93     22.17 o 
  -7   3  17      796.57      864.01     34.49 o 
  -6   3  17       22.73       95.78     17.38 o 
  -5   3  17      896.68      979.35     33.75 o 
  -4   3  17      480.05      573.27     26.84 o 
  -3   3  17        1.48       85.72     17.63 o 
  -2   3  17      252.08      284.29     20.88 o 
  -1   3  17       46.04      153.88     18.75 o 
   0   3  17      304.29      398.54     21.38 o 
   1   3  17       51.14      132.29     21.33 o 
   2   3  17      246.20      289.93     19.86 o 
   4   3  17      484.63      579.02     24.39 o 
   5   3  17      938.68      865.66     29.50 o 
   6   3  17       29.34      117.32     22.43 o 
   7   3  17      732.42      756.72     31.26 o 
   8   3  17       49.90      104.48     18.58 o 
   9   3  17      881.89      916.85     54.14 o 
  10   3  17      198.36      191.92     29.58 o 
  11   3  17     1065.77      969.90     64.03 o 
  12   3  17       52.50       47.83     31.35 o 
 -12   4  17       30.82      -12.41     38.95 o 
 -11   4  17      105.86       79.79     32.40 o 
 -10   4  17      367.53      316.10     71.81 o 
  -9   4  17      322.65      397.26     31.26 o 
  -8   4  17     1275.34     1108.05     67.27 o 
  -7   4  17      120.15      148.21     19.70 o 
  -6   4  17      941.82      847.21     33.36 o 
  -5   4  17     1371.95     1519.00     43.26 o 
  -4   4  17     3132.82     3025.86     59.12 o 
  -3   4  17      516.08      556.87     28.38 o 
  -2   4  17     1891.50     1759.56     41.13 o 
  -1   4  17      764.59      919.09     32.18 o 
   0   4  17      609.78      542.33     28.98 o 
   1   4  17      744.11      862.17     32.47 o 
   2   4  17     2091.29     1853.60     50.22 o 
   3   4  17      446.66      515.37     24.76 o 
   4   4  17     3142.51     3015.36     63.99 o 
   5   4  17     1391.20     1628.31     44.25 o 
   6   4  17      874.92      749.43     35.00 o 
   7   4  17      128.35      155.92     19.57 o 
   8   4  17     1251.21     1073.87     39.86 o 
   9   4  17      313.34      367.40     33.40 o 
  10   4  17      373.69      341.01     36.08 o 
  11   4  17       96.28       90.63     33.88 o 
  12   4  17       29.99       11.88     30.79 o 
 -12   5  17      915.07     1003.95     67.38 o 
 -11   5  17      619.73      685.49     55.26 o 
 -10   5  17     1077.63     1212.52     62.00 o 
  -9   5  17      407.58      386.98     31.36 o 
  -8   5  17     1279.90     1381.22     58.24 o 
  -7   5  17      687.82      732.86     31.22 o 
  -6   5  17      705.55      873.41     31.97 o 
  -5   5  17      355.53      450.38     24.57 o 
  -4   5  17      991.90     1067.81     48.09 o 
  -3   5  17      389.50      446.68     30.06 o 
  -2   5  17       52.39      125.52     16.72 o 
  -1   5  17      137.94      184.51     18.45 o 
   0   5  17       29.41       11.51     12.92 o 
   1   5  17      141.58      189.25     18.33 o 
   2   5  17       40.86       80.47     15.72 o 
   3   5  17      386.87      461.38     26.36 o 
   4   5  17      936.82      977.49     34.01 o 
   5   5  17      402.62      529.44     28.12 o 
   6   5  17      698.80      834.13     34.82 o 
   7   5  17      661.32      670.82     34.34 o 
   8   5  17     1339.48     1513.55     61.48 o 
   9   5  17      389.82      380.30     34.93 o 
  10   5  17     1052.08     1098.65     56.10 o 
  11   5  17      616.96      676.43     57.20 o 
  12   5  17      910.47      901.85     66.32 o 
 -11   6  17      174.48      248.18     40.24 o 
 -10   6  17      130.06       64.71     28.91 o 
  -9   6  17      357.99      379.92     31.19 o 
  -8   6  17        9.83       13.18     16.06 o 
  -7   6  17      849.04      889.60     31.80 o 
  -6   6  17      333.59      321.66     27.06 o 
  -5   6  17     1746.00     1701.84     47.63 o 
  -4   6  17      225.25      292.89     26.68 o 
  -3   6  17     4153.44     4110.45     92.46 o 
  -2   6  17      235.80      261.72     23.72 o 
  -1   6  17     2193.28     2284.89     54.28 o 
   0   6  17      266.08      429.58     45.54 o 
   1   6  17     2186.44     2303.70     54.30 o 
   2   6  17      222.82      298.12     22.87 o 
   3   6  17     4004.32     4079.69     81.75 o 
   4   6  17      222.74      298.08     21.44 o 
   5   6  17     1666.72     1596.79     46.35 o 
   6   6  17      319.60      261.11     24.53 o 
   7   6  17      930.07      901.44     42.65 o 
   8   6  17       12.19       32.21     23.51 o 
   9   6  17      365.98      268.59     38.04 o 
  10   6  17      135.57      116.82     24.81 o 
  11   6  17      166.26      188.29     39.41 o 
 -11   7  17      340.84      298.92     55.92 o 
 -10   7  17      480.45      516.31     61.12 o 
  -9   7  17      153.42      182.20     23.39 o 
  -8   7  17      499.52      524.86     30.67 o 
  -7   7  17      254.35      330.02     22.76 o 
  -6   7  17      930.58      957.84     38.43 o 
  -5   7  17      679.51      804.10     40.00 o 
  -4   7  17      261.48      285.91     27.42 o 
  -3   7  17      337.14      379.09     25.93 o 
  -2   7  17      414.61      406.56     33.50 o 
  -1   7  17       52.00       99.72     17.69 o 
   0   7  17      115.07      195.46     20.59 o 
   1   7  17       58.97      114.39     18.47 o 
   2   7  17      398.95      378.52     25.82 o 
   3   7  17      327.62      390.70     26.32 o 
   4   7  17      220.15      241.36     21.08 o 
   5   7  17      703.60      846.20     32.98 o 
   6   7  17      939.09      975.13     38.89 o 
   7   7  17      252.53      361.29     32.42 o 
   8   7  17      527.39      557.89     38.81 o 
   9   7  17      153.32      143.82     33.98 o 
  10   7  17      474.64      448.75     41.49 o 
  11   7  17      367.81      411.23     41.61 o 
 -10   8  17       90.11       85.03     43.12 o 
  -9   8  17      107.45      105.11     27.97 o 
  -8   8  17      506.34      510.19     39.22 o 
  -7   8  17      223.79      264.20     31.38 o 
  -6   8  17      749.91      833.80     44.45 o 
  -5   8  17      756.07      809.03     39.89 o 
  -4   8  17     1961.09     1979.39     58.13 o 
  -3   8  17      367.90      381.10     26.44 o 
  -2   8  17     2565.96     2533.29     60.47 o 
  -1   8  17      555.65      602.65     30.12 o 
   0   8  17     4915.41     5115.38     97.85 o 
   1   8  17      508.10      587.71     31.05 o 
   2   8  17     2638.35     2651.31     61.55 o 
   3   8  17      380.54      400.64     27.68 o 
   4   8  17     1907.56     1872.23     51.89 o 
   5   8  17      749.52      806.39     33.50 o 
   6   8  17      729.61      826.59     37.64 o 
   7   8  17      223.95      304.15     32.24 o 
   8   8  17      522.40      517.59     41.44 o 
   9   8  17       93.97       79.79     30.25 o 
  10   8  17       95.31       58.01     28.50 o 
 -10   9  17       89.83       76.74     39.10 o 
  -9   9  17     1108.35     1208.77     65.02 o 
  -8   9  17       61.77      109.19     33.00 o 
  -7   9  17      976.78      990.17     49.96 o 
  -6   9  17      149.58      111.80     24.86 o 
  -5   9  17      440.47      454.95     35.64 o 
  -4   9  17      122.51      158.32     36.37 o 
  -3   9  17      673.28      694.90     50.50 o 
  -2   9  17       15.94       10.78     28.74 o 
  -1   9  17       15.83       35.92     19.20 o 
   0   9  17      339.17      486.99     29.41 o 
   1   9  17       19.85       39.14     16.87 o 
   2   9  17       18.65       76.72     18.02 o 
   3   9  17      668.73      595.35     44.69 o 
   4   9  17      130.87      174.55     22.50 o 
   5   9  17      453.18      476.62     31.85 o 
   6   9  17      145.09      124.18     27.03 o 
   7   9  17      970.39      951.99     49.47 o 
   8   9  17       58.17       74.47     28.46 o 
   9   9  17     1120.32     1205.88     83.31 o 
  10   9  17       90.12       56.87     29.08 o 
  -9  10  17      111.57       77.41     52.50 o 
  -8  10  17      285.89      280.13     33.94 o 
  -7  10  17      295.19      275.97     32.71 o 
  -6  10  17      579.20      634.90     41.89 o 
  -5  10  17      399.84      380.35     30.28 o 
  -4  10  17      535.12      567.09     33.68 o 
  -3  10  17      625.61      681.60     40.82 o 
  -2  10  17      436.56      374.48     32.76 o 
  -1  10  17      575.88      488.48     35.72 o 
   0  10  17     1163.63     1165.18     47.62 o 
   1  10  17      605.22      564.42     47.20 o 
   2  10  17      386.74      393.59     33.43 o 
   3  10  17      581.14      601.54     44.06 o 
   4  10  17      586.88      520.79     37.90 o 
   5  10  17      447.13      403.15     38.46 o 
   6  10  17      594.87      628.80     37.32 o 
   7  10  17      291.49      293.63     34.77 o 
   8  10  17      274.21      285.82     36.24 o 
   9  10  17      113.22      106.98     29.96 o 
  -8  11  17      956.79      981.00     79.37 o 
  -7  11  17      106.76      149.93     33.73 o 
  -6  11  17      197.80      222.74     31.58 o 
  -5  11  17       59.47       91.27     36.00 o 
  -4  11  17      101.85      134.60     26.82 o 
  -3  11  17       12.19       29.45     23.25 o 
  -2  11  17        3.06       22.25     20.89 o 
  -1  11  17       97.15       51.29     21.75 o 
   0  11  17        1.91       88.44     22.60 o 
   1  11  17      100.04       88.10     23.05 o 
   2  11  17        0.75       31.99     21.39 o 
   3  11  17       16.64       18.70     21.76 o 
   4  11  17      108.32      139.42     26.89 o 
   5  11  17       48.84       69.48     24.90 o 
   6  11  17      179.41      189.32     30.91 o 
   7  11  17      116.61      119.27     30.96 o 
   8  11  17      921.03      898.12     53.27 o 
  -7  12  17     1227.05     1162.56     71.05 o 
  -6  12  17       21.10      100.15     34.13 o 
  -5  12  17      990.50      896.63     61.82 o 
  -4  12  17       75.48      129.25     54.75 o 
  -3  12  17     1502.30     1574.91     98.88 o 
  -2  12  17       33.51       98.81     25.15 o 
  -1  12  17     1619.83     1627.26     59.50 o 
   0  12  17       14.14      119.09     26.20 o 
   1  12  17     1683.54     1720.07     64.09 o 
   2  12  17       33.61       82.06     25.12 o 
   3  12  17     1445.99     1544.77     64.87 o 
   4  12  17       76.17      115.55     27.09 o 
   5  12  17     1029.70      903.85     50.13 o 
   6  12  17       18.96       83.86     27.95 o 
   7  12  17     1253.09     1137.52     77.24 o 
  -6  13  17      297.04      181.80     41.51 o 
  -5  13  17      109.04      228.44     40.98 o 
  -4  13  17       12.39       21.76     29.57 o 
  -3  13  17       45.29        9.55     29.41 o 
  -2  13  17       84.87      115.23     34.72 o 
  -1  13  17       17.83       28.13     29.36 o 
   0  13  17        6.81      -17.74     28.42 o 
   1  13  17       21.17       99.89     26.93 o 
   2  13  17       77.55       93.78     27.12 o 
   3  13  17       38.80      -29.02     22.16 o 
   4  13  17        9.93       11.62     23.89 o 
   5  13  17      133.74      211.20     33.40 o 
   6  13  17      291.94      251.61     40.75 o 
  -5  14  17       59.72       47.87     33.80 o 
  -4  14  17      234.15      252.37     44.15 o 
  -3  14  17       33.22       28.76     34.62 o 
  -2  14  17     1085.82     1148.23     72.23 o 
  -1  14  17      280.03      326.51     47.52 o 
   0  14  17      767.79      913.86    125.79 o 
   1  14  17      294.34      320.24     50.63 o 
   2  14  17     1064.65     1123.50     70.69 o 
   3  14  17       31.49       40.24     32.26 o 
   4  14  17      238.32      268.14     44.96 o 
   5  14  17       70.87       53.56     33.62 o 
  -2  15  17       15.87        9.16     33.39 o 
  -1  15  17       39.04        2.96     32.23 o 
   0  15  17       37.54       -1.60     32.49 o 
   1  15  17       38.04       57.98     47.66 o 
   2  15  17       14.76      -18.95     30.04 o 
   0   0  18      617.88      551.96     44.18 o 
   1   0  18        1.11       56.20     16.35 o 
   2   0  18     2390.92     2095.52     57.18 o 
   3   0  18      231.53      259.11     24.75 o 
   4   0  18      905.12      807.17     30.87 o 
   5   0  18      123.70       89.71     17.67 o 
   6   0  18     1160.45     1306.67     50.74 o 
   7   0  18        7.62        1.37     15.73 o 
   8   0  18      262.71      368.08     32.14 o 
   9   0  18      646.03      535.32     38.34 o 
  10   0  18       76.50       70.46     24.64 o 
  11   0  18      535.80      458.92     49.94 o 
  12   0  18        8.87       -5.49     47.11 o 
 -12   1  18      140.26      169.88     39.46 o 
 -11   1  18      681.62      643.62     56.18 o 
 -10   1  18      291.36      268.47     32.15 o 
  -9   1  18      161.40      212.43     28.37 o 
  -8   1  18     1069.11     1023.93     45.77 o 
  -7   1  18     2695.92     2461.50     60.13 o 
  -6   1  18      358.78      345.97     25.01 o 
  -5   1  18     1693.27     1770.08     47.21 o 
  -4   1  18     2319.53     1980.36     57.35 o 
  -3   1  18      409.99      517.75     44.77 o 
  -2   1  18      175.71      182.13     22.18 o 
  -1   1  18      812.55      927.79     48.44 o 
   0   1  18      777.68      767.03     33.98 o 
   1   1  18      852.78      902.00     43.46 o 
   2   1  18      215.50      188.57     21.42 o 
   3   1  18      449.18      601.01     26.78 o 
   4   1  18     2301.08     2039.03     49.88 o 
   5   1  18     1665.37     1805.32     47.57 o 
   6   1  18      352.10      310.57     24.63 o 
   7   1  18     2724.21     2599.09     61.60 o 
   8   1  18     1036.47      965.84     38.63 o 
   9   1  18      165.35      157.49     30.79 o 
  10   1  18      305.24      293.61     33.97 o 
  11   1  18      685.32      609.82     53.90 o 
  12   1  18      137.28      138.96     49.30 o 
 -12   2  18      368.50      267.87     44.66 o 
 -11   2  18      128.78       82.08     33.13 o 
 -10   2  18      568.11      639.91     42.72 o 
  -9   2  18      841.00      855.42     41.24 o 
  -8   2  18      136.25      144.18     25.08 o 
  -7   2  18      791.33      754.52     33.25 o 
  -6   2  18      938.51      916.18     35.44 o 
  -5   2  18     1428.33     1446.63     41.55 o 
  -4   2  18      390.25      405.10     29.37 o 
  -3   2  18     1998.54     1733.33     52.88 o 
  -2   2  18       46.71      126.91     15.40 o 
  -1   2  18     2513.98     2272.77     50.90 o 
   0   2  18     2150.54     1991.42     55.58 o 
   1   2  18     2603.94     2255.78     60.36 o 
   2   2  18       80.46      122.19     24.55 o 
   3   2  18     2123.49     1845.66     45.95 o 
   4   2  18      377.77      350.55     23.78 o 
   5   2  18     1367.63     1397.32     42.14 o 
   6   2  18      977.26      953.58     36.14 o 
   7   2  18      755.44      764.74     36.60 o 
   8   2  18      117.76      190.78     23.73 o 
   9   2  18      851.30      847.57     88.84 o 
  10   2  18      576.54      578.75     41.72 o 
  11   2  18      121.64      146.24     36.22 o 
  12   2  18      367.69      367.11     47.72 o 
 -12   3  18      561.30      509.84     53.35 o 
 -11   3  18      169.37      115.73     34.80 o 
 -10   3  18      944.72      918.91     59.25 o 
  -9   3  18      202.01      214.27     25.89 o 
  -8   3  18     1227.80     1294.84     54.09 o 
  -7   3  18      513.79      464.42     28.78 o 
  -6   3  18      247.73      309.76     24.00 o 
  -5   3  18      748.80      790.75     38.26 o 
  -4   3  18      975.13     1082.03     41.51 o 
  -3   3  18     1589.54     1484.57     47.47 o 
  -2   3  18       51.01      120.26     15.75 o 
  -1   3  18     1273.49     1275.34     36.59 o 
   1   3  18     1361.87     1324.45     47.30 o 
   2   3  18       36.45      147.14     20.97 o 
   3   3  18     1499.39     1371.51     39.80 o 
   4   3  18      968.79     1080.46     39.99 o 
   5   3  18      846.43      893.16     35.12 o 
   6   3  18      245.91      309.92     25.02 o 
   7   3  18      515.38      449.90     29.51 o 
   8   3  18     1208.15     1157.58     42.09 o 
   9   3  18      227.06      268.40     37.03 o 
  10   3  18      937.17     1041.04     67.02 o 
  11   3  18      179.47      151.30     37.01 o 
  12   3  18      533.12      549.93     55.66 o 
 -12   4  18       80.94       83.32     35.63 o 
 -11   4  18      290.99      303.59     43.85 o 
 -10   4  18      194.40      157.77     35.42 o 
  -9   4  18      300.80      333.50     30.54 o 
  -8   4  18      277.55      338.91     31.30 o 
  -7   4  18      420.02      466.82     31.49 o 
  -6   4  18      211.17      184.65     23.77 o 
  -5   4  18     1768.91     1647.74     51.60 o 
  -4   4  18      327.47      352.33     28.75 o 
  -3   4  18     2616.12     2366.11     64.08 o 
  -2   4  18      223.31      259.59     21.01 o 
  -1   4  18     1420.06     1385.87     42.01 o 
   0   4  18      475.02      513.27     37.72 o 
   1   4  18     1542.11     1452.95     41.81 o 
   2   4  18      246.61      266.20     33.92 o 
   3   4  18     2700.70     2441.77     50.58 o 
   4   4  18      326.24      393.47     22.59 o 
   5   4  18     1649.74     1482.23     39.94 o 
   6   4  18      169.58      159.09     21.43 o 
   7   4  18      448.14      499.33     31.50 o 
   8   4  18      313.07      310.69     30.89 o 
   9   4  18      305.60      370.32     39.88 o 
  10   4  18      203.24      163.72     43.85 o 
  11   4  18      271.61      300.64     44.70 o 
  12   4  18       71.90       53.90     35.37 o 
 -11   5  18      471.73      532.93     51.30 o 
 -10   5  18      589.35      603.34     62.31 o 
  -9   5  18      540.12      561.04     36.00 o 
  -8   5  18      136.68      131.61     25.13 o 
  -7   5  18     1086.80     1204.90     46.20 o 
  -6   5  18     1218.00     1252.10     45.92 o 
  -5   5  18      372.01      385.29     27.18 o 
  -4   5  18      874.78     1043.64     44.85 o 
  -3   5  18      255.55      288.58     24.22 o 
  -2   5  18     1047.07     1239.60     38.19 o 
  -1   5  18      820.07      795.27     31.17 o 
   0   5  18     1288.14     1344.75     39.42 o 
   1   5  18      817.55      827.93     32.76 o 
   2   5  18     1008.98     1217.05     41.49 o 
   3   5  18      237.48      256.44     24.20 o 
   4   5  18      954.87     1152.62     36.99 o 
   5   5  18      363.06      387.57     26.38 o 
   6   5  18     1219.20     1249.89     50.67 o 
   7   5  18     1142.08     1304.35     39.95 o 
   8   5  18      118.71      108.30     24.19 o 
   9   5  18      542.85      575.03     47.83 o 
  10   5  18      582.27      664.31     45.37 o 
  11   5  18      459.91      384.53     48.40 o 
 -11   6  18      439.63      373.35     56.33 o 
 -10   6  18       18.44       18.65     50.85 o 
  -9   6  18      429.06      432.09     36.94 o 
  -8   6  18      546.83      514.13     37.95 o 
  -7   6  18       51.62       96.30     19.92 o 
  -6   6  18      190.77      253.76     24.77 o 
  -5   6  18      421.30      584.81     40.24 o 
  -4   6  18     1342.69     1302.55     47.60 o 
  -3   6  18      152.02      220.66     22.18 o 
  -2   6  18     2266.96     2312.54     56.01 o 
  -1   6  18      427.56      467.97     28.73 o 
   0   6  18     4468.20     4668.73     90.22 o 
   1   6  18      430.60      483.21     27.58 o 
   2   6  18     2405.65     2307.58     55.58 o 
   3   6  18      156.04      209.13     21.50 o 
   4   6  18     1292.81     1381.44     41.74 o 
   5   6  18      396.21      488.12     30.50 o 
   6   6  18      150.19      191.95     30.10 o 
   7   6  18       65.05      116.99     24.65 o 
   8   6  18      593.66      654.71     40.68 o 
   9   6  18      399.79      432.56     44.59 o 
  10   6  18       27.06       23.00     40.78 o 
  11   6  18      415.01      430.39     58.89 o 
 -11   7  18      364.02      316.81     79.93 o 
 -10   7  18      231.65      102.47     56.63 o 
  -9   7  18      352.78      385.34     32.27 o 
  -8   7  18      211.65      192.85     38.61 o 
  -7   7  18      752.15      817.44     35.28 o 
  -6   7  18      601.38      641.44     34.38 o 
  -5   7  18      714.99      671.00     38.73 o 
  -4   7  18      538.91      559.97     35.54 o 
  -3   7  18      718.21      694.48     33.21 o 
  -2   7  18     1197.41     1297.16     40.45 o 
  -1   7  18      159.59      239.33     22.09 o 
   0   7  18      127.26      205.65     22.17 o 
   1   7  18      134.83      151.38     20.10 o 
   2   7  18     1164.37     1147.79     39.03 o 
   3   7  18      685.50      698.85     33.31 o 
   4   7  18      611.83      702.46     32.34 o 
   5   7  18      787.15      799.87     39.19 o 
   6   7  18      566.39      632.60     34.28 o 
   7   7  18      777.35      854.54     45.08 o 
   8   7  18      228.70      245.27     31.34 o 
   9   7  18      352.23      342.75     51.55 o 
  10   7  18      225.59      233.05     51.12 o 
  11   7  18      383.95      454.46     51.53 o 
 -10   8  18       98.16      128.19     41.57 o 
  -9   8  18       17.60        9.62     23.89 o 
  -8   8  18      184.99      158.59     33.75 o 
  -7   8  18      252.59      334.10     33.78 o 
  -6   8  18      254.65      254.16     30.30 o 
  -5   8  18      674.61      817.30     41.05 o 
  -4   8  18      484.45      463.37     29.95 o 
  -3   8  18     1273.94     1327.09     42.78 o 
  -2   8  18      208.39      210.90     22.26 o 
  -1   8  18     1771.56     1783.02     49.56 o 
   0   8  18     3065.12     2864.27     66.07 o 
   1   8  18     1825.03     1904.99     50.91 o 
   2   8  18      207.46      196.66     22.73 o 
   3   8  18     1319.15     1426.46     44.53 o 
   4   8  18      471.32      544.18     31.57 o 
   5   8  18      667.77      780.22     33.92 o 
   6   8  18      243.26      280.46     33.53 o 
   7   8  18      257.08      347.18     34.48 o 
   8   8  18      177.57      161.90     28.89 o 
   9   8  18       14.40       72.25     30.98 o 
  10   8  18      109.47       40.21     33.41 o 
  -9   9  18      263.70      205.12     38.00 o 
  -8   9  18      460.82      487.04     61.15 o 
  -7   9  18      319.90      256.38     32.19 o 
  -6   9  18      313.80      468.95     37.26 o 
  -5   9  18      781.35      711.24     50.07 o 
  -4   9  18      382.53      400.96     38.34 o 
  -3   9  18      533.33      504.34     36.66 o 
  -2   9  18       71.41       65.62     27.17 o 
  -1   9  18      584.43      577.55     40.75 o 
   0   9  18       18.95       94.21     18.42 o 
   1   9  18      587.96      619.17     32.10 o 
   2   9  18       64.72       60.59     18.33 o 
   3   9  18      488.92      482.21     42.79 o 
   4   9  18      399.37      438.45     43.81 o 
   5   9  18      779.95      694.74     47.02 o 
   6   9  18      282.87      376.13     30.87 o 
   7   9  18      328.18      315.95     34.45 o 
   8   9  18      450.10      563.84     42.28 o 
   9   9  18      248.66      267.27     51.41 o 
  -9  10  18      207.44      193.20     62.88 o 
  -8  10  18      141.91      139.08     29.19 o 
  -7  10  18       93.20      120.65     27.73 o 
  -6  10  18      695.14      781.88     46.17 o 
  -5  10  18      156.09      167.37     25.55 o 
  -4  10  18      282.14      334.48     33.24 o 
  -3  10  18      584.68      645.61     41.07 o 
  -2  10  18      259.15      226.28     29.14 o 
  -1  10  18      293.95      320.69     31.56 o 
   0  10  18      757.82      726.01     42.51 o 
   1  10  18      288.58      275.08     30.87 o 
   2  10  18      274.86      273.09     30.78 o 
   3  10  18      579.00      574.13     42.80 o 
   4  10  18      301.86      338.34     33.18 o 
   5  10  18      178.03      245.45     33.37 o 
   6  10  18      694.38      769.53     40.88 o 
   7  10  18      104.36      175.85     31.28 o 
   8  10  18      127.43      168.11     31.70 o 
   9  10  18      202.79      152.04     33.37 o 
  -8  11  18       97.21      138.84     45.78 o 
  -7  11  18      650.81      703.20     53.91 o 
  -6  11  18      248.67      231.99     33.32 o 
  -5  11  18       58.27      116.88     27.33 o 
  -4  11  18      574.15      558.69     48.46 o 
  -3  11  18       78.25      106.35     27.82 o 
  -2  11  18      553.04      398.12     35.38 o 
  -1  11  18      163.68      192.89     29.12 o 
   0  11  18      816.71      696.10     42.52 o 
   1  11  18      165.87      239.21     30.65 o 
   2  11  18      553.11      391.72     35.76 o 
   3  11  18      102.42      106.95     25.95 o 
   4  11  18      562.93      540.58     54.91 o 
   5  11  18       62.58      156.90     29.33 o 
   6  11  18      243.68      237.05     33.59 o 
   7  11  18      636.55      609.94     47.36 o 
   8  11  18       85.28      113.22     31.76 o 
  -7  12  18      138.87      186.04     41.56 o 
  -6  12  18      713.26      789.81     61.36 o 
  -5  12  18       63.78       91.49     32.87 o 
  -4  12  18      316.80      343.18     37.65 o 
  -3  12  18       50.96       74.99     25.87 o 
  -2  12  18      710.23      765.19     46.28 o 
  -1  12  18      155.82      160.28     29.17 o 
   0  12  18     1149.54     1391.95     86.96 o 
   1  12  18      151.86      127.37     27.60 o 
   2  12  18      714.17      785.22     46.86 o 
   3  12  18       50.65       45.95     33.32 o 
   4  12  18      290.92      338.03     37.20 o 
   5  12  18       56.11      116.09     28.87 o 
   6  12  18      745.21      767.61    102.68 o 
   7  12  18      150.05      193.69     39.55 o 
  -6  13  18      167.67      225.13     44.26 o 
  -5  13  18      302.15      275.30     44.02 o 
  -4  13  18      444.80      425.24     49.44 o 
  -3  13  18      304.93      354.04     51.40 o 
  -2  13  18      235.69      244.97     41.40 o 
  -1  13  18      228.10      247.58     42.12 o 
   0  13  18      254.28      249.86     41.58 o 
   1  13  18      215.18      235.65     32.95 o 
   2  13  18      245.21      221.04     32.36 o 
   3  13  18      333.10      318.16     35.88 o 
   4  13  18      445.64      435.02     40.65 o 
   5  13  18      283.87      266.80     36.54 o 
   6  13  18      192.81      265.92     42.02 o 
  -4  14  18      115.87       54.87     41.83 o 
  -3  14  18      351.00      430.01     50.69 o 
  -2  14  18       47.62       57.97     34.15 o 
  -1  14  18      782.38     1037.29     68.77 o 
   0  14  18       49.06       73.11     36.16 o 
   1  14  18      755.04      867.15     88.45 o 
   2  14  18       45.57       58.54     34.67 o 
   3  14  18      305.15      317.98     46.03 o 
   4  14  18      110.29      117.59     38.09 o 
   1   0  19      906.06      961.27     46.81 o 
   2   0  19     1075.10      950.25     38.29 o 
   3   0  19      171.14      375.27     37.16 o 
   4   0  19      473.42      439.38     33.27 o 
   5   0  19      378.79      344.34     29.33 o 
   6   0  19     3366.07     2866.29     65.67 o 
   7   0  19      100.22      153.87     22.80 o 
   8   0  19      352.34      336.09     50.02 o 
   9   0  19        6.87       49.00     22.33 o 
  10   0  19      117.75      137.68     28.53 o 
  11   0  19        6.30      174.83     37.95 o 
  12   0  19      271.42      240.80     43.69 o 
 -12   1  19      234.13      206.94     42.32 o 
 -11   1  19      237.60      193.87     40.19 o 
 -10   1  19      376.73      428.33     38.24 o 
  -9   1  19       74.77       71.25     23.90 o 
  -8   1  19       81.96      233.39     27.68 o 
  -7   1  19      387.25      337.71     26.68 o 
  -6   1  19      942.98      975.52     42.09 o 
  -5   1  19     1153.66     1013.83     41.01 o 
  -4   1  19      883.97      905.14     40.32 o 
  -3   1  19     2179.34     1898.55     56.04 o 
  -2   1  19      798.55      910.10     37.98 o 
  -1   1  19     2360.56     2078.93     58.26 o 
   0   1  19     2566.61     2741.77     69.66 o 
   1   1  19     2379.72     2054.09     58.24 o 
   2   1  19      854.54      948.18     45.58 o 
   3   1  19     2128.71     1842.09     55.55 o 
   4   1  19      910.83      930.92     40.04 o 
   5   1  19     1073.61      898.26     38.35 o 
   6   1  19      909.85      861.86     36.25 o 
   7   1  19      375.97      365.46     27.35 o 
   8   1  19      106.20      198.86     27.27 o 
   9   1  19       84.30       77.66     24.37 o 
  10   1  19      369.71      368.72     36.77 o 
  11   1  19      234.26      187.58     38.72 o 
  12   1  19      233.93      222.60     41.71 o 
 -11   2  19      614.65      537.40     58.00 o 
 -10   2  19       51.96      100.90     26.83 o 
  -9   2  19      402.24      442.76     36.49 o 
  -8   2  19      256.78      169.87     30.65 o 
  -7   2  19      477.44      437.17     32.29 o 
  -6   2  19      630.84      622.77     36.48 o 
  -5   2  19      237.80      226.78     25.92 o 
  -4   2  19      537.43      621.73     35.55 o 
  -3   2  19      658.82      767.14     37.90 o 
  -2   2  19      761.61      791.55     38.27 o 
  -1   2  19     1619.75     1383.02     47.46 o 
   0   2  19       49.22       89.65     21.76 o 
   1   2  19     1696.75     1573.50     49.30 o 
   2   2  19      771.95      754.21     37.82 o 
   3   2  19      590.01      629.43     36.04 o 
   4   2  19      549.63      592.28     31.86 o 
   5   2  19      240.29      216.35     21.97 o 
   6   2  19      635.98      656.40     34.09 o 
   7   2  19      447.68      374.56     31.20 o 
   8   2  19      262.75      253.76     26.12 o 
   9   2  19      367.36      435.72     64.41 o 
  10   2  19       58.73      108.81     30.45 o 
  11   2  19      598.80      532.18     68.32 o 
 -11   3  19      374.60      400.29     60.73 o 
 -10   3  19      535.20      559.69     62.56 o 
  -9   3  19      451.57      430.31     37.33 o 
  -8   3  19      657.56      636.82     46.55 o 
  -7   3  19      149.75      172.47     24.80 o 
  -6   3  19     1454.15     1201.73     56.84 o 
  -5   3  19      497.59      474.69     35.21 o 
  -4   3  19     2958.47     2770.57     71.33 o 
  -3   3  19      838.08      918.76     39.26 o 
  -2   3  19     1751.33     1613.52     43.31 o 
  -1   3  19      472.69      626.95     34.52 o 
   0   3  19     3545.93     3281.12     79.17 o 
   1   3  19      490.10      598.53     34.05 o 
   2   3  19     1708.47     1622.40     51.79 o 
   3   3  19      806.12      819.63     32.69 o 
   4   3  19     2886.98     2645.71     61.73 o 
   5   3  19      453.01      519.84     34.28 o 
   6   3  19     1454.23     1232.35     41.35 o 
   7   3  19      187.90      223.63     24.17 o 
   8   3  19      653.35      598.72     50.04 o 
   9   3  19      435.59      446.02     43.14 o 
  10   3  19      549.58      517.85     51.93 o 
  11   3  19      356.59      396.30     49.15 o 
 -11   4  19      524.03      565.76    174.09 o 
 -10   4  19      467.75      457.06     57.57 o 
  -9   4  19     1247.73     1225.98     53.03 o 
  -8   4  19      211.04      315.15     36.64 o 
  -7   4  19      409.69      423.32     43.08 o 
  -6   4  19      124.43      191.84     25.52 o 
  -5   4  19      398.08      398.41     30.96 o 
  -4   4  19      760.02      743.65     38.88 o 
  -3   4  19      154.48      235.21     25.14 o 
  -2   4  19      354.84      395.89     24.97 o 
  -1   4  19        5.09       35.47     14.68 o 
   0   4  19      277.77      267.16     26.60 o 
   1   4  19        7.30       23.45     17.43 o 
   2   4  19      403.96      502.70     32.50 o 
   3   4  19      145.37      197.69     25.25 o 
   4   4  19      770.54      776.44     33.59 o 
   5   4  19      333.90      401.03     27.47 o 
   6   4  19      100.80      116.78     21.20 o 
   7   4  19      465.08      491.77     31.80 o 
   8   4  19      251.67      347.02     29.07 o 
   9   4  19     1251.39     1207.86     59.81 o 
  10   4  19      446.93      503.88     47.57 o 
  11   4  19      513.74      431.11     50.07 o 
 -11   5  19      193.07      146.53     66.57 o 
 -10   5  19       85.07       60.94     37.97 o 
  -9   5  19      170.04      150.35     27.66 o 
  -8   5  19      372.35      396.71     35.47 o 
  -7   5  19      866.40      917.59     42.93 o 
  -6   5  19      356.64      397.96     31.97 o 
  -5   5  19      864.85      834.85     41.34 o 
  -4   5  19      624.30      617.19     32.68 o 
  -3   5  19      594.52      764.13     34.55 o 
  -2   5  19      510.29      481.93     35.98 o 
  -1   5  19     3065.33     3178.51     63.34 o 
   0   5  19       33.17       89.96     19.45 o 
   1   5  19     2949.33     3208.54     76.05 o 
   2   5  19      542.42      484.02     38.59 o 
   3   5  19      601.17      713.85     44.15 o 
   4   5  19      604.71      506.26     32.56 o 
   5   5  19      865.93      856.67     45.72 o 
   6   5  19      360.32      446.51     30.47 o 
   7   5  19      852.88      856.61     39.95 o 
   8   5  19      380.97      391.01     35.00 o 
   9   5  19      174.72      185.96     36.13 o 
  10   5  19       79.04       60.81     26.98 o 
  11   5  19      192.22      212.04     49.64 o 
 -10   6  19      487.98      540.04     60.29 o 
  -9   6  19       88.58       57.71     24.78 o 
  -8   6  19      903.09      907.63     47.96 o 
  -7   6  19       50.46      138.33     24.59 o 
  -6   6  19      699.62      633.69     34.56 o 
  -5   6  19      517.63      676.87     34.88 o 
  -4   6  19      190.84      258.93     36.68 o 
  -3   6  19      453.90      451.21     32.04 o 
  -2   6  19      455.25      502.15     28.77 o 
  -1   6  19      154.17      197.72     21.47 o 
   0   6  19        0.08       30.04     28.97 o 
   1   6  19      174.02      203.36     21.15 o 
   2   6  19      427.45      510.43     28.72 o 
   3   6  19      411.46      421.38     30.06 o 
   4   6  19      174.68      225.10     22.65 o 
   5   6  19      500.57      714.55     39.50 o 
   6   6  19      669.15      659.48     39.47 o 
   7   6  19       58.03       89.72     24.06 o 
   8   6  19      971.95     1025.73     49.29 o 
   9   6  19       94.08       31.56     28.07 o 
  10   6  19      433.26      420.19     40.74 o 
 -10   7  19      307.71      312.77     80.43 o 
  -9   7  19      219.55      267.89     64.73 o 
  -8   7  19      338.36      311.46     30.27 o 
  -7   7  19      497.69      489.89     33.51 o 
  -6   7  19      618.43      681.51     35.84 o 
  -5   7  19      876.77      855.27     38.45 o 
  -4   7  19      233.00      247.77     24.98 o 
  -3   7  19      862.01      877.23     48.62 o 
  -2   7  19     1080.80     1249.33     40.94 o 
  -1   7  19     1476.14     1456.06     44.46 o 
   0   7  19     2140.02     2591.43     62.09 o 
   1   7  19     1457.12     1507.73     45.18 o 
   2   7  19     1064.78     1214.55     40.74 o 
   3   7  19      903.37     1016.69     38.37 o 
   4   7  19      231.17      256.56     27.83 o 
   5   7  19      858.73      828.03     37.27 o 
   6   7  19      644.50      703.55     42.80 o 
   7   7  19      495.48      485.17     43.62 o 
   8   7  19      316.96      284.57     47.32 o 
   9   7  19      220.07      241.60     39.55 o 
  10   7  19      304.71      295.68     40.85 o 
 -10   8  19       31.36       73.36     59.72 o 
  -9   8  19      702.85      767.86     48.69 o 
  -8   8  19       94.73      145.04     28.59 o 
  -7   8  19      282.37      381.90     36.57 o 
  -6   8  19       93.30      138.86     27.44 o 
  -5   8  19      648.00      656.87     49.26 o 
  -4   8  19      220.38      233.61     24.28 o 
  -3   8  19      497.18      492.92     34.02 o 
  -2   8  19      342.15      421.57     28.15 o 
  -1   8  19      370.35      376.67     27.17 o 
   0   8  19      125.61      131.90     20.63 o 
   1   8  19      355.26      357.29     26.90 o 
   2   8  19      315.20      375.47     29.67 o 
   3   8  19      474.14      480.75     30.69 o 
   4   8  19      230.56      238.49     28.46 o 
   5   8  19      650.74      747.09     33.85 o 
   6   8  19       85.99      108.93     25.00 o 
   7   8  19      300.90      391.78     42.45 o 
   8   8  19      106.09      106.63     44.52 o 
   9   8  19      719.56      792.61     72.30 o 
  10   8  19       35.75       51.46     30.08 o 
  -9   9  19      320.85      362.01     39.46 o 
  -8   9  19      690.15      634.99     45.43 o 
  -7   9  19       37.27       95.45     26.38 o 
  -6   9  19      674.85      762.01     45.84 o 
  -5   9  19      114.72      190.92     28.50 o 
  -4   9  19      920.39     1022.24     48.22 o 
  -3   9  19      363.59      385.52     34.46 o 
  -2   9  19     1430.01     1307.75     51.42 o 
  -1   9  19        6.28       40.75     20.27 o 
   0   9  19     1060.51      997.79     45.99 o 
   1   9  19        6.07       26.28     19.01 o 
   2   9  19     1356.40     1330.57     44.10 o 
   3   9  19      348.41      383.67     29.12 o 
   4   9  19      951.87      985.95     40.83 o 
   5   9  19      109.59      174.96     28.17 o 
   6   9  19      698.02      815.43     46.06 o 
   7   9  19       32.29       79.68     25.83 o 
   8   9  19      664.95      653.77     52.85 o 
   9   9  19      300.37      311.11     78.66 o 
  -8  10  19      462.72      440.62     41.25 o 
  -7  10  19      312.31      366.78     40.36 o 
  -6  10  19       49.78       66.74     22.99 o 
  -5  10  19      347.00      416.75     39.83 o 
  -4  10  19      114.22      136.06     27.61 o 
  -3  10  19       69.70       88.46     24.97 o 
  -2  10  19      508.92      490.91     39.35 o 
  -1  10  19      102.97      132.46     43.59 o 
   0  10  19       21.99       45.26     21.89 o 
   1  10  19       98.97      158.02     26.95 o 
   2  10  19      521.63      526.20     38.47 o 
   3  10  19       73.69      114.55     25.75 o 
   4  10  19      130.53      171.89     32.21 o 
   5  10  19      331.66      357.91     35.71 o 
   6  10  19       46.95       22.44     24.10 o 
   7  10  19      319.57      427.83     39.61 o 
   8  10  19      439.90      493.07     49.67 o 
  -7  11  19      399.35      364.02     60.01 o 
  -6  11  19       90.83       60.14     26.98 o 
  -5  11  19     1097.52     1104.66     53.71 o 
  -4  11  19      143.50      218.84     30.76 o 
  -3  11  19      615.13      473.81     39.01 o 
  -2  11  19      182.62      254.43     31.72 o 
  -1  11  19     1029.47     1125.20     61.31 o 
   0  11  19       55.96      123.12     29.99 o 
   1  11  19     1016.71     1059.91     65.89 o 
   2  11  19      187.17      261.93     31.98 o 
   3  11  19      549.67      430.84     37.91 o 
   4  11  19      137.51      187.01     35.83 o 
   5  11  19     1134.71     1175.55     54.33 o 
   6  11  19      101.91      184.91     31.46 o 
   7  11  19      412.25      410.16     47.05 o 
  -6  12  19      184.83      158.28     38.65 o 
  -5  12  19      118.62      110.34     38.61 o 
  -4  12  19       55.11       43.90     25.27 o 
  -3  12  19      110.60      109.62     32.97 o 
  -2  12  19       18.84       20.29     23.43 o 
  -1  12  19      348.18      405.68     37.65 o 
   0  12  19      168.07      160.92     28.61 o 
   1  12  19      329.21      374.15     37.05 o 
   2  12  19       24.69       52.49     24.16 o 
   3  12  19      116.09      115.92     28.61 o 
   4  12  19       37.92       29.48     25.09 o 
   5  12  19      138.28      104.53     29.53 o 
   6  12  19      200.50      213.34     39.30 o 
  -5  13  19      358.22      389.88     49.98 o 
  -4  13  19      238.05      241.00     42.55 o 
  -3  13  19      284.40      299.24     43.69 o 
  -2  13  19      141.52      123.84     50.14 o 
  -1  13  19      851.34      915.12     64.56 o 
   0  13  19      509.00      564.96     53.20 o 
   1  13  19      862.79      898.30     82.72 o 
   2  13  19      153.04      152.52     31.29 o 
   3  13  19      283.65      268.95     35.08 o 
   4  13  19      260.64      256.82     35.63 o 
   5  13  19      399.25      327.64     37.81 o 
  -2  14  19       74.87      103.21     63.75 o 
  -1  14  19       11.05       27.64     33.29 o 
   0  14  19      150.91      138.24     38.90 o 
   1  14  19        8.90       38.11     33.97 o 
   2  14  19       68.99       99.03     37.41 o 
   0   0  20        4.28       31.43     31.00 o 
   1   0  20       94.44      149.86     22.47 o 
   2   0  20      112.73      104.65     21.11 o 
   3   0  20     1626.31     1753.45     55.06 o 
   4   0  20      158.33       82.16     20.86 o 
   5   0  20      830.32      948.58     43.20 o 
   7   0  20     1689.72     1505.16     53.00 o 
   8   0  20       44.09      106.50     29.15 o 
   9   0  20      171.07      193.90     44.44 o 
  10   0  20        5.28        8.11     26.35 o 
  11   0  20     1101.79     1035.06     89.05 o 
 -11   1  20       11.73       -7.61     35.03 o 
 -10   1  20      382.00      350.32     53.56 o 
  -9   1  20      128.76       75.72     28.26 o 
  -8   1  20      978.46      889.38     54.21 o 
  -7   1  20      101.39      163.41     25.05 o 
  -6   1  20      725.67      642.33     39.10 o 
  -5   1  20      415.11      391.98     31.27 o 
  -4   1  20      755.99      687.29     38.08 o 
  -3   1  20      975.10     1058.49     42.35 o 
  -2   1  20     1370.73     1213.12     44.72 o 
  -1   1  20      700.87      775.42     38.98 o 
   0   1  20     3481.77     3022.14     75.68 o 
   1   1  20      798.89      905.38     39.15 o 
   2   1  20     1337.63     1211.03     44.68 o 
   3   1  20      970.54     1018.59     42.32 o 
   4   1  20      697.70      642.28     36.96 o 
   5   1  20      363.54      378.66     31.11 o 
   6   1  20      769.53      800.10     46.53 o 
   7   1  20      100.02      187.51     26.22 o 
   8   1  20      961.50      956.99     93.35 o 
   9   1  20      143.42      154.58     32.71 o 
  10   1  20      364.64      335.25     43.27 o 
  11   1  20       14.68       10.40     36.95 o 
 -11   2  20       88.93      194.10     48.74 o 
 -10   2  20     1246.13     1254.82     65.00 o 
  -9   2  20      215.43      212.88     33.87 o 
  -8   2  20      327.87      377.00     39.49 o 
  -7   2  20      167.83      193.34     37.22 o 
  -6   2  20      939.64      928.56     43.41 o 
  -5   2  20      309.60      276.54     29.31 o 
  -4   2  20      949.78      937.80     55.70 o 
  -3   2  20      289.79      347.34     29.46 o 
  -2   2  20      137.08      124.90     22.12 o 
  -1   2  20      190.12      153.61     22.45 o 
   0   2  20        0.72      107.13     20.93 o 
   1   2  20      192.35      176.05     23.05 o 
   2   2  20      115.32      114.01     21.48 o 
   3   2  20      271.56      325.72     29.06 o 
   4   2  20      920.24      904.95     41.60 o 
   5   2  20      345.45      393.98     32.15 o 
   6   2  20      971.55      960.31     44.47 o 
   7   2  20      182.36      250.41     28.71 o 
   8   2  20      330.93      398.92     34.45 o 
   9   2  20      235.40      234.81     36.21 o 
  10   2  20     1261.12     1195.77     62.86 o 
  11   2  20       79.27      104.14     35.28 o 
 -11   3  20      134.60       82.59     91.58 o 
 -10   3  20       88.94      126.04     40.98 o 
  -9   3  20      437.36      373.08     35.90 o 
  -8   3  20       20.77       74.05     26.63 o 
  -7   3  20      905.57      833.10     42.66 o 
  -6   3  20       75.44       68.56     20.98 o 
  -5   3  20     2598.50     2514.54     69.68 o 
  -4   3  20      360.41      280.40     27.81 o 
  -3   3  20     2277.52     2160.57     98.31 o 
  -2   3  20      143.00      228.76     26.00 o 
  -1   3  20     2636.31     2357.74     66.04 o 
   0   3  20      239.04      424.53     33.77 o 
   1   3  20     2824.76     2511.97     67.40 o 
   2   3  20      148.93      225.02     25.94 o 
   3   3  20     2234.34     2262.08     75.71 o 
   4   3  20      352.55      288.08     28.98 o 
   5   3  20     2653.96     2591.33     71.56 o 
   6   3  20       72.87      150.83     21.80 o 
   7   3  20      845.95      735.86     36.88 o 
   8   3  20       20.92       27.41     19.13 o 
   9   3  20      485.02      362.84     41.57 o 
  10   3  20       93.39       60.79     31.38 o 
  11   3  20      123.06      168.46     53.28 o 
 -11   4  20      492.38      541.30     66.77 o 
 -10   4  20     1418.52     1414.21     87.94 o 
  -9   4  20      428.37      591.45     54.19 o 
  -8   4  20      748.98      716.40     50.04 o 
  -7   4  20      172.95      220.18     40.77 o 
  -6   4  20      512.65      543.09     36.64 o 
  -5   4  20      435.47      416.02     33.43 o 
  -4   4  20      218.38      300.57     28.76 o 
  -3   4  20       93.64       88.25     21.42 o 
  -2   4  20       67.34      172.97     24.24 o 
  -1   4  20      342.21      293.63     36.07 o 
   0   4  20       79.89      101.16     23.98 o 
   1   4  20      315.44      297.99     28.29 o 
   2   4  20       72.58      149.76     31.16 o 
   3   4  20       96.53      101.74     26.18 o 
   4   4  20      180.19      284.46     29.41 o 
   5   4  20      432.76      430.06     28.80 o 
   6   4  20      596.26      663.89     34.52 o 
   7   4  20      166.22      128.13     22.01 o 
   8   4  20      786.63      714.46     42.09 o 
   9   4  20      435.13      542.97     47.49 o 
  10   4  20     1365.32     1322.54     66.85 o 
  11   4  20      489.73      565.70     55.14 o 
 -10   5  20      179.70      138.08     65.41 o 
  -9   5  20        5.58       24.16     23.03 o 
  -8   5  20      215.23      254.94     35.38 o 
  -7   5  20       77.92      110.52     32.32 o 
  -6   5  20      827.50      808.20     41.40 o 
  -5   5  20       48.61       72.45     21.14 o 
  -4   5  20     1100.68     1098.21     44.64 o 
  -3   5  20      970.49      874.45     35.35 o 
  -2   5  20     1230.05     1294.04     41.07 o 
  -1   5  20      713.01      723.01     39.27 o 
   0   5  20     2896.06     2859.17     81.14 o 
   1   5  20      764.75      733.75     39.73 o 
   2   5  20     1260.53     1376.59     49.69 o 
   3   5  20      944.46      874.30     43.53 o 
   4   5  20     1154.44     1208.61     40.84 o 
   5   5  20       66.37       92.66     20.22 o 
   6   5  20      785.30      826.22     37.81 o 
   7   5  20       60.70       98.11     21.59 o 
   8   5  20      214.05      278.94     42.46 o 
   9   5  20        9.53       18.58     27.83 o 
  10   5  20      199.65      232.60     39.84 o 
 -10   6  20        2.72       71.90     54.48 o 
  -9   6  20      687.05      825.38     52.00 o 
  -8   6  20      234.35      221.81     30.61 o 
  -7   6  20      760.33      749.43     50.83 o 
  -6   6  20      174.40      227.19     49.21 o 
  -5   6  20      729.55      805.89     38.56 o 
  -4   6  20       45.08       52.25     18.60 o 
  -3   6  20      182.94      200.49     28.27 o 
  -2   6  20       34.87       44.56     15.70 o 
  -1   6  20       72.79       88.24     19.90 o 
   0   6  20       66.53      158.27     29.44 o 
   1   6  20       66.22       57.07     20.55 o 
   2   6  20       26.43       82.90     23.83 o 
   3   6  20      174.72      195.76     30.19 o 
   4   6  20       54.81       63.39     24.54 o 
   5   6  20      742.04      807.67     41.20 o 
   6   6  20      186.49      192.06     27.37 o 
   7   6  20      799.92      906.72     42.17 o 
   8   6  20      229.97      239.19     31.87 o 
   9   6  20      683.61      803.84     57.22 o 
  10   6  20        1.58       14.66     28.99 o 
 -10   7  20       37.52       -6.25     49.69 o 
  -9   7  20      124.34      144.62     42.99 o 
  -8   7  20       26.12       81.74     30.26 o 
  -7   7  20      289.73      308.99     33.34 o 
  -6   7  20      570.59      690.74     37.33 o 
  -5   7  20      356.93      457.00     31.39 o 
  -4   7  20      983.88     1021.33     45.07 o 
  -3   7  20     1407.46     1429.40     45.68 o 
  -2   7  20     1629.15     1645.46     48.37 o 
  -1   7  20      283.63      423.14     35.85 o 
   0   7  20     3007.08     3000.03     69.11 o 
   1   7  20      250.29      406.33     28.40 o 
   2   7  20     1651.75     1659.23     55.55 o 
   3   7  20     1485.85     1499.24     58.36 o 
   4   7  20      956.22     1007.00     53.49 o 
   5   7  20      364.46      407.90     46.38 o 
   6   7  20      553.53      751.31     56.89 o 
   7   7  20      290.98      296.87     45.75 o 
   8   7  20       35.97       23.37     27.40 o 
   9   7  20      110.17       89.34     33.33 o 
  10   7  20       46.10       10.11     26.12 o 
  -9   8  20       36.42       41.75     30.96 o 
  -8   8  20      206.54      282.69     34.64 o 
  -7   8  20      290.72      325.98     47.72 o 
  -6   8  20      349.38      458.76     38.01 o 
  -5   8  20      190.90      185.74     26.21 o 
  -4   8  20      265.75      305.68     27.06 o 
  -3   8  20      250.36      206.69     24.08 o 
  -2   8  20      259.70      269.07     24.99 o 
  -1   8  20      124.11      151.67     21.07 o 
   0   8  20      124.01      129.84     27.64 o 
   1   8  20      123.09      189.71     22.94 o 
   2   8  20      269.61      307.19     26.94 o 
   3   8  20      260.65      229.99     28.50 o 
   4   8  20      266.84      313.08     31.34 o 
   5   8  20      193.30      159.29     32.04 o 
   6   8  20      353.78      401.18     43.88 o 
   7   8  20      273.45      363.40     42.03 o 
   8   8  20      179.98      292.13     41.17 o 
   9   8  20       44.21       36.49     48.93 o 
  -8   9  20      104.09      134.26     33.30 o 
  -7   9  20      661.46      669.81     46.18 o 
  -6   9  20      140.83      117.88     24.53 o 
  -5   9  20      703.32      780.48     46.38 o 
  -4   9  20       54.53       57.14     24.14 o 
  -3   9  20     1560.34     1591.08     57.75 o 
  -2   9  20      153.42      180.83     27.87 o 
  -1   9  20     1022.39     1079.27     48.03 o 
   0   9  20       18.37       74.13     23.68 o 
   1   9  20      911.55     1022.57     44.88 o 
   2   9  20      158.20      216.93     24.48 o 
   3   9  20     1615.57     1701.26     53.46 o 
   4   9  20       58.26       47.91     21.99 o 
   5   9  20      725.68      815.41     45.25 o 
   6   9  20      148.29      139.24     40.51 o 
   7   9  20      662.78      554.66     56.03 o 
   8   9  20       99.49      151.43     35.83 o 
  -8  10  20      458.21      420.35     50.14 o 
  -7  10  20       68.79       92.77     30.10 o 
  -6  10  20       83.08       91.69     23.93 o 
  -5  10  20       32.87       80.18     26.14 o 
  -4  10  20      246.87      259.16     33.01 o 
  -3  10  20       68.42      107.84     26.26 o 
  -2  10  20       72.84       98.67     25.18 o 
  -1  10  20       41.45       49.75     23.05 o 
   0  10  20        0.25      -25.95     20.30 o 
   1  10  20       33.93       50.28     23.16 o 
   2  10  20       66.63       74.41     24.94 o 
   3  10  20       70.05       59.32     23.59 o 
   4  10  20      254.84      255.12     32.81 o 
   5  10  20       39.43       28.73     26.91 o 
   6  10  20       77.54       89.02     35.10 o 
   7  10  20       58.55       94.32     37.39 o 
   8  10  20      421.51      398.78     55.45 o 
  -7  11  20      238.72      266.12     37.05 o 
  -6  11  20      346.40      332.80     37.70 o 
  -5  11  20       95.17       97.10     27.19 o 
  -4  11  20      858.12      922.86     51.77 o 
  -3  11  20      143.38      158.99     28.48 o 
  -2  11  20      759.25      807.88     47.68 o 
  -1  11  20       19.29       74.34     25.31 o 
   0  11  20      859.26      863.65     48.37 o 
   1  11  20       18.21       44.43     24.15 o 
   2  11  20      702.28      798.85     47.04 o 
   3  11  20      159.52      110.66     27.32 o 
   4  11  20      888.39      975.61     70.74 o 
   5  11  20       84.67       87.06     33.17 o 
   6  11  20      343.73      394.37    125.57 o 
   7  11  20      246.65      190.06     47.40 o 
  -5  12  20      125.34      105.28     36.53 o 
  -4  12  20      253.98      166.13     31.18 o 
  -3  12  20       87.42       81.29     27.52 o 
  -2  12  20       61.35       47.33     25.92 o 
  -1  12  20       15.86       -2.88     23.54 o 
   0  12  20        3.24       11.59     23.72 o 
   1  12  20       16.11       26.08     24.41 o 
   2  12  20       64.30       62.27     25.79 o 
   3  12  20      102.55       60.26     27.02 o 
   4  12  20      245.09      200.13     40.85 o 
   5  12  20      126.89      120.26     31.81 o 
  -4  13  20      179.00      213.47     42.24 o 
  -3  13  20      422.25      601.07     56.44 o 
  -2  13  20      479.66      427.95     50.09 o 
  -1  13  20      650.01      873.81     63.53 o 
   0  13  20      799.30      853.41     62.95 o 
   1  13  20      619.97      757.73     49.51 o 
   2  13  20      448.01      438.21     41.50 o 
   3  13  20      414.88      491.56     43.63 o 
   4  13  20      182.38      204.14     34.43 o 
   1   0  21     1539.26     1454.78     50.34 o 
   2   0  21       55.62      160.77     23.57 o 
   3   0  21     1197.22     1062.07     48.37 o 
   4   0  21      222.81      285.40     30.28 o 
   5   0  21      638.76      594.03     57.71 o 
   6   0  21      875.16      976.28     60.87 o 
   7   0  21      127.15      154.57     25.86 o 
   8   0  21      674.03      694.80     64.94 o 
   9   0  21      304.13      152.73     42.31 o 
  10   0  21      196.06      170.54     37.05 o 
  11   0  21      109.79       51.01     40.93 o 
 -11   1  21       22.45       72.06     40.62 o 
 -10   1  21       43.91       41.52     29.53 o 
  -9   1  21       74.97      115.36     30.91 o 
  -8   1  21      314.21      306.72     38.65 o 
  -7   1  21      771.61      794.49     43.29 o 
  -6   1  21      622.02      632.97     57.08 o 
  -5   1  21      662.26      610.67     37.83 o 
  -4   1  21      317.91      298.64     29.48 o 
  -3   1  21     1014.28      960.93     42.05 o 
  -2   1  21      244.61      231.80     26.94 o 
  -1   1  21     1184.46     1187.95     45.11 o 
   0   1  21      281.20      275.85     39.86 o 
   1   1  21     1197.99     1164.11     45.22 o 
   2   1  21      258.75      257.04     27.31 o 
   3   1  21     1006.83      976.98     42.33 o 
   4   1  21      336.48      278.28     29.24 o 
   5   1  21      685.61      702.29     40.07 o 
   6   1  21      686.48      661.98     52.22 o 
   7   1  21      808.59      805.64     44.03 o 
   8   1  21      290.46      275.69     38.21 o 
   9   1  21       61.36       48.99     27.42 o 
  10   1  21       65.52       31.72     34.72 o 
  11   1  21       21.74       57.22     52.91 o 
 -11   2  21      591.12      456.30     63.30 o 
 -10   2  21      124.21      110.04     37.45 o 
  -9   2  21      586.00      631.18     49.51 o 
  -8   2  21     1001.33      889.48     55.89 o 
  -7   2  21       39.07       98.36     28.21 o 
  -6   2  21      219.43      212.68     26.73 o 
  -5   2  21      465.49      457.22     34.50 o 
  -4   2  21      808.67      752.91     40.49 o 
  -3   2  21      220.20      261.02     27.11 o 
  -2   2  21     1041.24     1035.15     42.71 o 
  -1   2  21      220.39      240.40     26.38 o 
   0   2  21     1099.24     1030.85     49.57 o 
   1   2  21      202.60      203.17     31.51 o 
   2   2  21     1017.77      978.04     42.95 o 
   3   2  21      216.34      255.97     27.82 o 
   4   2  21      791.02      738.67     40.54 o 
   5   2  21      486.65      526.82     36.52 o 
   6   2  21      210.14      235.98     33.56 o 
   7   2  21       45.25      138.77     37.84 o 
   8   2  21      997.27      903.76     56.23 o 
   9   2  21      579.17      463.43     45.73 o 
  10   2  21      142.24      121.43     42.77 o 
  11   2  21      577.16      460.88     63.59 o 
 -10   3  21       30.46      125.62     43.16 o 
  -9   3  21      230.73      182.95     34.87 o 
  -8   3  21       45.57      114.58     37.69 o 
  -7   3  21      174.84      103.56     23.61 o 
  -6   3  21      750.31      795.66     41.45 o 
  -5   3  21      179.93      224.40     27.60 o 
  -4   3  21      658.69      689.28     62.05 o 
  -3   3  21       87.79       87.72     21.71 o 
  -2   3  21      638.01      597.33     36.60 o 
  -1   3  21       94.33      176.22     26.23 o 
   0   3  21     3449.82     3220.47     81.38 o 
   1   3  21       89.42      167.66     24.30 o 
   2   3  21      719.14      648.03     38.21 o 
   3   3  21       90.62      116.08     23.06 o 
   4   3  21      697.30      691.39     50.53 o 
   5   3  21      165.21      131.66     25.50 o 
   6   3  21      730.86      753.73     43.03 o 
   7   3  21      163.07      167.48     27.31 o 
   8   3  21       51.33       91.19     29.00 o 
   9   3  21      240.79      194.04     44.32 o 
  10   3  21       29.81      150.97     48.14 o 
 -10   4  21      322.39      370.27     58.81 o 
  -9   4  21     1160.10     1189.82     55.53 o 
  -8   4  21      316.29      282.11     36.96 o 
  -7   4  21      213.15      299.83     31.53 o 
  -6   4  21      299.91      264.12     29.95 o 
  -5   4  21      396.69      433.00     47.19 o 
  -4   4  21     1175.20     1035.37     57.23 o 
  -3   4  21      301.62      355.40     30.80 o 
  -2   4  21     1044.40      937.39     43.55 o 
  -1   4  21      464.24      651.88     55.40 o 
   0   4  21      150.09      106.39     22.94 o 
   1   4  21      460.51      546.62     40.00 o 
   2   4  21      970.27      865.39     67.03 o 
   3   4  21      298.13      379.47     32.03 o 
   4   4  21     1141.72     1046.46     45.98 o 
   5   4  21      364.21      430.05     35.37 o 
   6   4  21      286.69      246.17     30.03 o 
   7   4  21      233.55      280.29     31.87 o 
   8   4  21      292.52      160.73     29.51 o 
   9   4  21     1110.62     1193.70     82.21 o 
  10   4  21      322.47      258.21     48.98 o 
 -10   5  21       72.86       99.40     41.64 o 
  -9   5  21       96.79       91.02     27.06 o 
  -8   5  21      133.96      203.02     40.43 o 
  -7   5  21      396.96      417.64     35.29 o 
  -6   5  21      439.15      514.52     44.21 o 
  -5   5  21      810.62      703.41     40.20 o 
  -4   5  21       44.39       44.95     20.25 o 
  -3   5  21      570.70      603.82     37.96 o 
  -2   5  21      615.85      477.25     34.74 o 
  -1   5  21      905.85      970.03     43.57 o 
   0   5  21       31.06       67.87     22.05 o 
   1   5  21      842.00      889.42     43.58 o 
   2   5  21      649.65      639.02     52.10 o 
   3   5  21      538.04      523.90     40.11 o 
   4   5  21       51.99       88.60     22.60 o 
   5   5  21      776.50      763.43     64.51 o 
   6   5  21      422.75      442.34     54.48 o 
   7   5  21      414.67      523.75     39.92 o 
   8   5  21      130.78      205.42     35.34 o 
   9   5  21       99.27      100.33     39.24 o 
  10   5  21       90.95      168.03     44.09 o 
  -9   6  21      218.20      168.56     33.58 o 
  -8   6  21      459.29      537.88     41.29 o 
  -7   6  21      367.18      360.22     40.10 o 
  -6   6  21      473.31      460.17     35.88 o 
  -5   6  21      504.57      556.20     37.46 o 
  -4   6  21      125.33      144.26     25.20 o 
  -3   6  21      379.78      464.79     36.60 o 
  -2   6  21      401.05      382.57     32.48 o 
  -1   6  21     1078.59     1127.72     47.05 o 
   0   6  21      597.18      859.11     57.82 o 
   1   6  21     1086.22     1146.21     53.11 o 
   2   6  21      414.13      355.07     36.52 o 
   3   6  21      430.72      500.24     55.80 o 
   4   6  21       96.47      111.53     31.41 o 
   5   6  21      505.83      502.43     38.14 o 
   6   6  21      460.14      491.80     44.98 o 
   7   6  21      386.45      346.81     31.62 o 
   8   6  21      490.95      581.54     42.38 o 
   9   6  21      212.36      219.08     38.80 o 
  -9   7  21       74.80       70.18     33.06 o 
  -8   7  21      228.24      295.72     41.84 o 
  -7   7  21      201.30      148.96     31.52 o 
  -6   7  21      233.08      253.18     27.13 o 
  -5   7  21      489.69      539.64     34.16 o 
  -4   7  21      230.61      237.92     23.54 o 
  -3   7  21      480.69      597.08     31.01 o 
  -2   7  21      330.23      343.96     41.15 o 
  -1   7  21      616.12      690.79     40.06 o 
   0   7  21       26.92      114.00     23.49 o 
   1   7  21      582.80      707.10     40.64 o 
   2   7  21      302.78      355.34     36.40 o 
   3   7  21      434.80      513.98     48.19 o 
   4   7  21      225.61      282.64     39.11 o 
   5   7  21      488.66      567.07     60.03 o 
   6   7  21      256.18      265.33     31.50 o 
   7   7  21      205.23      230.42     32.36 o 
   8   7  21      244.07      281.93     35.42 o 
   9   7  21       68.35       82.59     33.13 o 
  -8   8  21      370.30      424.72     47.18 o 
  -7   8  21      336.76      380.71     38.42 o 
  -6   8  21      307.54      347.25     35.64 o 
  -5   8  21      377.52      473.07     40.10 o 
  -4   8  21      350.14      365.08     34.34 o 
  -3   8  21      486.63      472.98     31.39 o 
  -2   8  21      951.87     1054.19     41.04 o 
  -1   8  21      351.19      461.41     34.82 o 
   0   8  21      296.20      397.07     33.25 o 
   1   8  21      366.77      384.66     33.47 o 
   2   8  21      922.06     1071.41     72.04 o 
   3   8  21      514.88      481.62     36.83 o 
   4   8  21      363.58      309.92     37.51 o 
   5   8  21      376.85      376.83     65.96 o 
   6   8  21      283.36      302.48     33.75 o
[truncated: 54,502 more chars]
